# Supplementary material for: Rabies control in Bangladesh and prediction of human rabies cases by 2030: a One Health approach
Source: Lancet Reg Health Southeast Asia. 2024 Jul 23;27:100452. doi: 10.1016/j.lansea.2024.100452 (PMC11321326; doi:10.1016/j.lansea.2024.100452)
Supplement: Supplementary File 2 [file mmc2.xlsx]

## Sheet: MDV_Data
No	Districts	Round	Humen Popula: (2011)	Est: dogs	% Humen to Dog	Dogs Vacc:	N: Vacci: Dogs	Coverage(%)
1	Gaibandha District	1st	2247246	25238	1.12306	19660	5578	77.8984
2	Sirajganj District	1st	3008144	33565	1.1158	24864	8701	74.0772
3	Pabna District	1st	2631995	26409	1.00338	20147	6262	76.2884
4	Gazipur District	1st	3504860	38811	1.10735	29975	8836	77.2333
5	Manikganj District	1st	1511872	27260	1.80306	20777	6483	76.2179
6	Madaripur District	1st	1434393	23991	1.67255	20206	3785	84.2233
7	Narsingdi District	1st	2223455	22200	0.998446	18924	3276	85.2432
8	Narayanganj District	1st	2598451	16131	0.620793	12176	3955	75.482
9	Munshiganj District	1st	1493700	20354	1.36266	15990	4364	78.5595
10	Jamalpur District	1st	2222872	19287	0.867661	15035	4252	77.9541
11	Sherpur District	1st	1299839	15599	1.20007	12277	3322	78.7038
12	Mymensingh District	1st	5388308	54149	1.00494	43298	10851	79.9608
13	kishoreganj District	1st	3163428	31193	0.986051	26002	5191	83.3584
14	Netrokona District	1st	2265189	28966	1.27875	23587	5379	81.43
15	Tangail District	1st	3637832	44390	1.22023	35409	8981	79.768
16	Sylhet District	1st	3651222	32348	0.88595	26708	5640	82.5646
17	Sunamganj District	1st	2132460	25377	1.19003	22044	3333	86.8661
18	Moulvibazar District	1st	1838265	20755	1.12905	18310	2445	88.2197
19	Habiganj District	1st	1926803	20985	1.08911	17895	3090	85.2752
20	Kurigram District	1st	1798635	21724	1.2078	18363	3361	84.5286
21	Rangpur District	1st	2146666	27104	1.26261	23058	4046	85.0723
22	Dinajpur District	1st	2642850	38456	1.4551	31527	6929	81.982
23	Panchagarh District	1st	836196	13266	1.58647	10449	2817	78.7653
24	Nilphamari District	1st	1651221	21827	1.32187	17158	4669	78.6091
25	Lalmonirhat District	1st	1109343	15642	1.41002	12134	3508	77.5732
26	Thakurgaon District	1st	1214376	19623	1.61589	16370	3253	83.4225
27	Naogaon District	1st	2391355	45426	1.89959	37794	7632	83.199
28	Bogra District	1st	3247421	47962	1.47693	39986	7976	83.3702
29	Rajshahi District	1st	2286874	41660	1.8217	33275	8385	79.8728
30	Natore District	1st	1650640	24671	1.49463	20000	4671	81.0668
31	Chapainawabganj District	1st	1425322	17052	1.19636	13724	3328	80.4832
32	Joypurhat District	1st	990035	16432	1.65974	13903	2529	84.6093
33	Faridpur District	1st	1794943	27167	1.51353	21365	5802	78.6432
34	Gopalganj District	1st	1165273	18430	1.5816	15169	3261	82.306
35	Rajbari District	1st	987843	14943	1.51269	11530	3413	77.1599
36	Satkhira District	1st	2109318	27148	1.28705	21950	5198	80.8531
37	Bagerhat District	1st	1552142	25281	1.62878	21152	4129	83.6676
38	Jessore District	1st	2515777	28876	1.1478	22558	6318	78.1202
39	Khulna District	1st	2055093	28535	1.3885	23884	4651	83.7007
40	Dhaka District	1st	27818629	74932	0.269359	65412	9520	87.2951
41	Meherpur District	1st	786469	11204	1.4246	9123	2081	81.4263
42	Kushtia District	1st	2191064	25501	1.16386	20612	4889	80.8282
43	Chuadanga District	1st	1322332	19611	1.48306	15694	3917	80.0265
44	Narail District	1st	850010	9684	1.13928	7819	1865	80.7414
45	Jhenaidah District	1st	2015518	29278	1.45263	24133	5145	82.4271
46	Magura District	1st	1028409	13103	1.2741	8957	4146	68.3584
47	Barisal District	1st	3150922	34658	1.09993	29089	5569	83.9316
48	Jhalokathi District	1st	681821	10619	1.55745	9004	1615	84.7914
49	Patuakhali District	1st	1587907	27807	1.75117	23881	3926	85.8813
50	Pirojpur District	1st	1131758	16808	1.48512	14523	2285	86.4053
51	Barguna District	1st	843421	18990	2.25154	16422	2568	86.4771
52	Bhola District	1st	1818139	18208	1.00146	13887	4321	76.2687
53	Brahmanbaria District	1st	3327589	26854	0.807011	21315	5539	79.3737
54	Feni District	1st	1487494	14042	0.944004	11533	2509	82.1322
55	Noakhali District	1st	3486663	34226	0.981626	28383	5843	82.9282
56	Chandpur District	1st	3187782	20099	0.630501	16494	3605	82.0638
57	Cumilla District	1st	7379448	50362	0.682463	40542	9820	80.5012
58	Shariatpur District	1st	1080000	16214	1.5013	13201	3013	81.4173
59	Laksmipur District	1st	1729000	15105	0.873626	11972	3133	79.2585
60	Chittagong District	1st	7913365	64948	0.820738	50319	14629	77.4758
61	Khagrachhari District	1st	549835	19470	3.54106	16744	2726	85.999
62	Rangamati District	1st	695042	16932	2.43611	14558	2374	85.9792
63	Bandarban District	1st	442302	19728	4.4603	17342	2386	87.9055
64	Coxs bazar District	1st	2386302	35746	1.49797	29873	5873	83.5702
1	Gaibandha District	2nd		26974	1.20031	21644	5330	80.2402
2	Sirajganj District	2nd		32710	1.08738	25339	7371	77.4656
3	Pabna District	2nd		30464	1.15745	23490	6974	77.1074
4	Gazipur District	2nd		31392	0.895671	25296	6096	80.581
5	Manikganj District	2nd		25238	1.66932	19660	5578	77.8984
6	Madaripur District	2nd		16499	1.15024	13552	2947	82.1383
7	Narsingdi District	2nd		16764	0.753962	14125	2639	84.2579
8	Narayanganj District	2nd		22897	0.881179	18104	4793	79.0671
9	Munshiganj District	2nd		14366	0.961773	11294	3072	78.6162
10	Jamalpur District	2nd		21904	0.985392	17755	4149	81.0583
11	Sherpur District	2nd		17552	1.35032	15010	2542	85.5173
12	Mymensingh District	2nd		47211	0.876175	37383	9828	79.1828
13	kishoreganj District	2nd		32261	1.01981	25967	6294	80.4904
14	Netrokona District	2nd		24337	1.07439	20377	3960	83.7285
15	Tangail District	2nd		37366	1.02715	29939	7427	80.1236
16	Sylhet District	2nd		26486	0.725401	21552	4934	81.3713
17	Sunamganj District	2nd		29563	1.38633	22164	7399	74.9721
18	Moulvibazar District	2nd		20835	1.13341	16475	4360	79.0737
19	Habiganj District	2nd		17315	0.898639	14214	3101	82.0907
22	Dinajpur District	2nd		32715	1.23787	25205	7510	77.0442
23	Panchagarh District	2nd		10848	1.2973	8158	2690	75.2028
24	Nilphamari District	2nd		26719	1.61814	19333	7386	72.3567
34	Gopalganj District	2nd		20507	1.75985	17555	2952	85.6049
35	Rajbari District	2nd		15832	1.60268	12508	3324	79.0045
36	Satkhira District	2nd		27397	1.29886	23643	3754	86.2978
37	Bagerhat District	2nd		27165	1.75016	21756	5409	80.0883
38	Jessore District	2nd		32164	1.27849	27137	5027	84.3707
39	Khulna District	2nd		35417	1.72338	30625	4792	86.4698
40	Dhaka District	2nd		79986	0.287527	69711	10275	87.154
41	Meherpur District	2nd		13951	1.77388	11249	2702	80.6322
42	Kushtia District	2nd		27683	1.26345	24091	3592	87.0245
43	Chuadanga District	2nd		16504	1.2481	13794	2710	83.5797
44	Narail District	2nd		11680	1.3741	9897	1783	84.7346
45	Jhenaidah District	2nd		31114	1.54372	25873	5241	83.1555
46	Magura District	2nd		15972	1.55308	13630	2342	85.3368
47	Barisal District	2nd		27156	0.861843	22946	4210	84.497
48	Jhalokathi District	2nd		8100	1.188	6848	1252	84.5432
49	Patuakhali District	2nd		24852	1.56508	19077	5775	76.7624
50	Pirojpur District	2nd		15736	1.3904	12849	2887	81.6535
51	Barguna District	2nd		15490	1.83657	13288	2202	85.7844
52	Bhola District	2nd		17451	0.959828	13493	3958	77.3194
56	Chandpur District	2nd		14943	0.468759	12611	2332	84.394
57	Cumilla District	2nd		52468	0.711002	43062	9406	82.0729
1	Gaibandha District	3rd		27482	1.22292	21867	5615	79.5684
2	Sirajganj District	3rd		32120	1.06777	23966	8154	74.6139
3	Pabna District	3rd		22142	0.841263	18240	3902	82.3774
4	Gazipur District	3rd		12724	0.363039	9993	2731	78.5366
5	Manikganj District	3rd		23360	1.5451	19267	4093	82.4786
6	Madaripur District	3rd		12781	0.891039	10227	2554	80.0172
24	Nilphamari District	3rd		18451	1.11742	14608	3843	79.1719
40	Dhaka District	3rd		95256	0.342418	84087	11169	88.2748

## Sheet: MDV_Result
Districtwise Vaccination Round			Districtwise Average Vaccination Coverage			Districtwise Average Dog Vaccinated			Districtwise Average Dog			Districtwise Human Population
Row Labels	Count of Coverage(%)		Row Labels	Average of Coverage(%)		Row Labels	Average of Dogs Vacc:		Row Labels	Average of Est: dogs		Row Labels	Sum of Humen Popula: (2011)		District	Humen Pop	Est. dogs	Humen to Dog	Area	Dog density
Bagerhat District	2		Bagerhat District	81.878		Bagerhat District	21454		Bagerhat District	26223		Bagerhat District	1552142		Bagerhat District	1552142	26223	59.1901	3959	6.62364
Bandarban District	1		Bandarban District	87.9055		Bandarban District	17342		Bandarban District	19728		Bandarban District	442302		Bandarban District	442302	19728	22.42	4479	4.40455
Barguna District	2		Barguna District	86.1307		Barguna District	14855		Barguna District	17240		Barguna District	843421		Barguna District	843421	17240	48.9223	1831	9.41562
Barisal District	2		Barisal District	84.2143		Barisal District	26017.5		Barisal District	30907		Barisal District	3150922		Barisal District	3150922	30907	101.948	2785	11.0977
Bhola District	2		Bhola District	76.794		Bhola District	13690		Bhola District	17829.5		Bhola District	1818139		Bhola District	1818139	17829.5	101.974	3403	5.23935
Bogra District	1		Bogra District	83.3702		Bogra District	39986		Bogra District	47962		Bogra District	3247421		Bogra District	3247421	47962	67.7082	2899	16.5443
Brahmanbaria District	1		Brahmanbaria District	79.3737		Brahmanbaria District	21315		Brahmanbaria District	26854		Brahmanbaria District	3327589		Brahmanbaria District	3327589	26854	123.914	1881	14.2764
Chandpur District	2		Chandpur District	83.2289		Chandpur District	14552.5		Chandpur District	17521		Chandpur District	3187782		Chandpur District	3187782	17521	181.941	1645	10.6511
Chapainawabganj District	1		Chapainawabganj District	80.4832		Chapainawabganj District	13724		Chapainawabganj District	17052		Chapainawabganj District	1425322		Chapainawabganj District	1425322	17052	83.5868	1703	10.0129
Chittagong District	1		Chittagong District	77.4758		Chittagong District	50319		Chittagong District	64948		Chittagong District	7913365		Chittagong District	7913365	64948	121.842	5283	12.2938
Chuadanga District	2		Chuadanga District	81.8031		Chuadanga District	14744		Chuadanga District	18057.5		Chuadanga District	1322332		Chuadanga District	1322332	18057.5	73.229	1174	15.3812
Coxs bazar District	1		Coxs bazar District	83.5702		Coxs bazar District	29873		Coxs bazar District	35746		Coxs bazar District	2386302		Coxs bazar District	2386302	35746	66.7572	3146	11.3624
Cumilla District	2		Cumilla District	81.287		Cumilla District	41802		Cumilla District	51415		Cumilla District	7379448		Cumilla District	7379448	51415	143.527	2492	20.632
Dhaka District	3		Dhaka District	87.5746		Dhaka District	73070		Dhaka District	83391.3		Dhaka District	27818629		Dhaka District	27818629	83391.3	333.591	1464	56.9613
Dinajpur District	2		Dinajpur District	79.5131		Dinajpur District	28366		Dinajpur District	35585.5		Dinajpur District	2642850		Dinajpur District	2642850	35585.5	74.2676	3444	10.3326
Faridpur District	1		Faridpur District	78.6432		Faridpur District	21365		Faridpur District	27167		Faridpur District	1794943		Faridpur District	1794943	27167	66.0707	2053	13.2328
Feni District	1		Feni District	82.1322		Feni District	11533		Feni District	14042		Feni District	1487494		Feni District	1487494	14042	105.932	990	14.1838
Gaibandha District	3		Gaibandha District	79.2357		Gaibandha District	21057		Gaibandha District	26564.7		Gaibandha District	2247246		Gaibandha District	2247246	26564.7	84.5953	2115	12.5601
Gazipur District	3		Gazipur District	78.7836		Gazipur District	21754.7		Gazipur District	27642.3		Gazipur District	3504860		Gazipur District	3504860	27642.3	126.793	1806	15.3058
Gopalganj District	2		Gopalganj District	83.9555		Gopalganj District	16362		Gopalganj District	19468.5		Gopalganj District	1165273		Gopalganj District	1165273	19468.5	59.8543	1469	13.2529
Habiganj District	2		Habiganj District	83.6829		Habiganj District	16054.5		Habiganj District	19150		Habiganj District	1926803		Habiganj District	1926803	19150	100.616	2637	7.26204
Jamalpur District	2		Jamalpur District	79.5062		Jamalpur District	16395		Jamalpur District	20595.5		Jamalpur District	2222872		Jamalpur District	2222872	20595.5	107.93	2115	9.73783
Jessore District	2		Jessore District	81.2455		Jessore District	24847.5		Jessore District	30520		Jessore District	2515777		Jessore District	2515777	30520	82.4304	2607	11.7069
Jhalokathi District	2		Jhalokathi District	84.6673		Jhalokathi District	7926		Jhalokathi District	9359.5		Jhalokathi District	681821		Jhalokathi District	681821	9359.5	72.848	707	13.2383
Jhenaidah District	2		Jhenaidah District	82.7913		Jhenaidah District	25003		Jhenaidah District	30196		Jhenaidah District	2015518		Jhenaidah District	2015518	30196	66.7478	1965	15.3669
Joypurhat District	1		Joypurhat District	84.6093		Joypurhat District	13903		Joypurhat District	16432		Joypurhat District	990035		Joypurhat District	990035	16432	60.2504	1012	16.2372
Khagrachhari District	1		Khagrachhari District	85.999		Khagrachhari District	16744		Khagrachhari District	19470		Khagrachhari District	549835		Khagrachhari District	549835	19470	28.2401	2749	7.08258
Khulna District	2		Khulna District	85.0852		Khulna District	27254.5		Khulna District	31976		Khulna District	2055093		Khulna District	2055093	31976	64.2699	4394	7.2772
kishoreganj District	2		kishoreganj District	81.9244		kishoreganj District	25984.5		kishoreganj District	31727		kishoreganj District	3163428		kishoreganj District	3163428	31727	99.7078	2689	11.7988
Kurigram District	1		Kurigram District	84.5286		Kurigram District	18363		Kurigram District	21724		Kurigram District	1798635		Kurigram District	1798635	21724	82.7948	2245	9.67661
Kushtia District	2		Kushtia District	83.9264		Kushtia District	22351.5		Kushtia District	26592		Kushtia District	2191064		Kushtia District	2191064	26592	82.3956	1609	16.527
Laksmipur District	1		Laksmipur District	79.2585		Laksmipur District	11972		Laksmipur District	15105		Laksmipur District	1729000		Laksmipur District	1729000	15105	114.465	1440	10.4896
Lalmonirhat District	1		Lalmonirhat District	77.5732		Lalmonirhat District	12134		Lalmonirhat District	15642		Lalmonirhat District	1109343		Lalmonirhat District	1109343	15642	70.9208	1247	12.5437
Madaripur District	3		Madaripur District	82.1263		Madaripur District	14661.7		Madaripur District	17757		Madaripur District	1434393		Madaripur District	1434393	17757	80.779	1125	15.784
Magura District	2		Magura District	76.8476		Magura District	11293.5		Magura District	14537.5		Magura District	1028409		Magura District	1028409	14537.5	70.7418	1039	13.9918
Manikganj District	3		Manikganj District	78.865		Manikganj District	19901.3		Manikganj District	25286		Manikganj District	1511872		Manikganj District	1511872	25286	59.7909	1384	18.2702
Meherpur District	2		Meherpur District	81.0292		Meherpur District	10186		Meherpur District	12577.5		Meherpur District	786469		Meherpur District	786469	12577.5	62.5298	742	16.9508
Moulvibazar District	2		Moulvibazar District	83.6467		Moulvibazar District	17392.5		Moulvibazar District	20795		Moulvibazar District	1838265		Moulvibazar District	1838265	20795	88.3994	2799	7.42944
Munshiganj District	2		Munshiganj District	78.5878		Munshiganj District	13642		Munshiganj District	17360		Munshiganj District	1493700		Munshiganj District	1493700	17360	86.0426	1004	17.2908
Mymensingh District	2		Mymensingh District	79.5718		Mymensingh District	40340.5		Mymensingh District	50680		Mymensingh District	5388308		Mymensingh District	5388308	50680	106.32	4395	11.5313
Naogaon District	1		Naogaon District	83.199		Naogaon District	37794		Naogaon District	45426		Naogaon District	2391355		Naogaon District	2391355	45426	52.6429	3436	13.2206
Narail District	2		Narail District	82.738		Narail District	8858		Narail District	10682		Narail District	850010		Narail District	850010	10682	79.574	968	11.0351
Narayanganj District	2		Narayanganj District	77.2746		Narayanganj District	15140		Narayanganj District	19514		Narayanganj District	2598451		Narayanganj District	2598451	19514	133.158	684	28.5292
Narsingdi District	2		Narsingdi District	84.7506		Narsingdi District	16524.5		Narsingdi District	19482		Narsingdi District	2223455		Narsingdi District	2223455	19482	114.129	1150	16.9409
Natore District	1		Natore District	81.0668		Natore District	20000		Natore District	24671		Natore District	1650640		Natore District	1650640	24671	66.9061	1900	12.9847
Netrokona District	2		Netrokona District	82.5792		Netrokona District	21982		Netrokona District	26651.5		Netrokona District	2265189		Netrokona District	2265189	26651.5	84.9929	2794	9.53883
Nilphamari District	3		Nilphamari District	76.7126		Nilphamari District	17033		Nilphamari District	22332.3		Nilphamari District	1651221		Nilphamari District	1651221	22332.3	73.9386	1547	14.4359
Noakhali District	1		Noakhali District	82.9282		Noakhali District	28383		Noakhali District	34226		Noakhali District	3486663		Noakhali District	3486663	34226	101.872	3686	9.2854
Pabna District	3		Pabna District	78.5911		Pabna District	20625.7		Pabna District	26338.3		Pabna District	2631995		Pabna District	2631995	26338.3	99.9302	2376	11.0852
Panchagarh District	2		Panchagarh District	76.984		Panchagarh District	9303.5		Panchagarh District	12057		Panchagarh District	836196		Panchagarh District	836196	12057	69.3536	1405	8.58149
Patuakhali District	2		Patuakhali District	81.3218		Patuakhali District	21479		Patuakhali District	26329.5		Patuakhali District	1587907		Patuakhali District	1587907	26329.5	60.309	3221	8.17432
Pirojpur District	2		Pirojpur District	84.0294		Pirojpur District	13686		Pirojpur District	16272		Pirojpur District	1131758		Pirojpur District	1131758	16272	69.5525	1278	12.7324
Rajbari District	2		Rajbari District	78.0822		Rajbari District	12019		Rajbari District	15387.5		Rajbari District	987843		Rajbari District	987843	15387.5	64.1978	1092	14.0911
Rajshahi District	1		Rajshahi District	79.8728		Rajshahi District	33275		Rajshahi District	41660		Rajshahi District	2286874		Rajshahi District	2286874	41660	54.8938	2425	17.1794
Rangamati District	1		Rangamati District	85.9792		Rangamati District	14558		Rangamati District	16932		Rangamati District	695042		Rangamati District	695042	16932	41.049	6116	2.76848
Rangpur District	1		Rangpur District	85.0723		Rangpur District	23058		Rangpur District	27104		Rangpur District	2146666		Rangpur District	2146666	27104	79.2011	2401	11.2886
Satkhira District	2		Satkhira District	83.5754		Satkhira District	22796.5		Satkhira District	27272.5		Satkhira District	2109318		Satkhira District	2109318	27272.5	77.3423	3817	7.14501
Shariatpur District	1		Shariatpur District	81.4173		Shariatpur District	13201		Shariatpur District	16214		Shariatpur District	1080000		Shariatpur District	1080000	16214	66.6091	1174	13.8109
Sherpur District	2		Sherpur District	82.1105		Sherpur District	13643.5		Sherpur District	16575.5		Sherpur District	1299839		Sherpur District	1299839	16575.5	78.4193	1365	12.1432
Sirajganj District	3		Sirajganj District	75.3856		Sirajganj District	24723		Sirajganj District	32798.3		Sirajganj District	3008144		Sirajganj District	3008144	32798.3	91.7164	2402	13.6546
Sunamganj District	2		Sunamganj District	80.9191		Sunamganj District	22104		Sunamganj District	27470		Sunamganj District	2132460		Sunamganj District	2132460	27470	77.6287	3747	7.3312
Sylhet District	2		Sylhet District	81.968		Sylhet District	24130		Sylhet District	29417		Sylhet District	3651222		Sylhet District	3651222	29417	124.119	3452	8.52173
Tangail District	2		Tangail District	79.9458		Tangail District	32674		Tangail District	40878		Tangail District	3637832		Tangail District	3637832	40878	88.9924	3414	11.9736
Thakurgaon District	1		Thakurgaon District	83.4225		Thakurgaon District	16370		Thakurgaon District	19623		Thakurgaon District	1214376		Thakurgaon District	1214376	19623	61.8853	1781	11.018
Grand Total	115		Grand Total	81.3469		Grand Total	21507.8		Grand Total	26353.6		Grand Total	162642878				Human to dog ratio		Dog density
		Mean	81.6055	Confidence Interval	Mean	21295.2	Confidence Interval	Mean	26064.7	Confidence Interval	Mean	2.54129e+06	Confidence Interval			Mean	86.6984	Confidence Interval	12.8348	Confidence Interval
		SD	2.87042	Lower	SD	10777.7	Lower	SD	12921.8	Lower	SD	3.46192e+06	Lower			SD	41.2108	Lower	6.90424	Lower
		Alpha	0.05	80.9022	Alpha	0.05	18654.7	Alpha	0.05	22898.9	Alpha	0.05	1.69314e+06			Alpha	0.05	76.6019	0.05	11.1433
		Sample Size	64	Upper	Sample Size	64	Upper	Sample Size	64	Upper	Sample Size	64	Upper			Sample Size	64	Upper	64	Upper
		Confidence	0.703239	82.3087	Confidence	2640.48	23935.7	Confidence	3165.79	29230.5	Confidence	848155	3.38945e+06			Confidence	10.0965	96.7949	1.69151	14.5263
		Total		5222.75	Total		1.36289e+06	Total		1.66814e+06	Total		162642878			Total		5548.7	147556	821.427
