# Supplementary material for: Rabies control in Bangladesh and prediction of human rabies cases by 2030: a One Health approach
Source: Lancet Reg Health Southeast Asia. 2024 Jul 23;27:100452. doi: 10.1016/j.lansea.2024.100452 (PMC11321326; doi:10.1016/j.lansea.2024.100452)
Supplement: Supplementary File 4 [file mmc4.xls]

## Sheet: Graph_Updated
Year	Month	Number of dogs vaccinated	Human Rabies cases	Number of ARV Used
2006	J		18
	F		17
	M		11
	A		17
	M		9
	J		11
	J		12
	A		10
	S		12
	O		18
	N		13
	D		19
2007	J		16
	F		18
	M		15
	A		17
	M		9
	J		15
	J		9
	A		10
	S		12
	O		15
	N		14
	D		16
2008	J		18
	F		18
	M		11
	A		15
	M		11
	J		11
	J		6
	A		10
	S		12
	O		18
	N		13
	D		22
2009	J		20
	F		12
	M		11
	A		9
	M		13
	J		11
	J		6
	A		10
	S		12
	O		17
	N		20
	D		23
2010	J		9
	F		12
	M		5
	A		9
	M		3
	J		5
	J		6
	A		10
	S		9
	O		10
	N		15
	D		11
2011	J		11	1620
	F		12	1780
	M		7	2250
	A		9	2350
	M		2	2380
	J		7	2300
	J		9	2680
	A		8	2705
	S		9	2850
	O		10	2890
	N	3285	8	2980
	D	0	17	3209
2012	J	0	7	10787
	F	0	10	10220
	M	214	2	11550
	A	8742	9	10780
	M	0	3	10500
	J	8151	2	10700
	J	6994	6	9580
	A	12576	6	12100
	S	8978	9	10200
	O	0	9	10100
	N	0	8	11800
	D	0	11	11127
2013	J	0	10	13327
	F	8826	8	12758
	M	0	6	13429
	A	5129	8	11783
	M	2134	3	12529
	J	0	5	13228
	J	0	5	12724
	A	0	6	12484
	S	0	9	15319
	O	0	5	16519
	N	0	8	17243
	D	0	9	15817
2014	J	0	11	15126
	F	5688	9	14848
	M	2158	9	17056
	A	11426	8	17044
	M	7046	6	15381
	J	0	7	14875
	J	0	5	13631
	A	0	11	14598
	S	0	9	16537
	O	0	9	18940
	N	0	8	19912
	D	0	14	19603
2015	J	22484	10	17931
	F	24864	8	16329
	M	20147	5	19713
	A	29975	7	18510
	M	20777	5	19363
	J	17022	5	17274
	J	0	6	15398
	A	0	6	18782
	S	0	5	18006
	O	0	6	21987
	N	0	11	24346
	D	0	9	18820
2016	J	7970	7	21607
	F	3805	4	20400
	M	17829	4	22783
	A	4730	6	20206
	M	7901	5	19829
	J	6256	7	18560
	J	12124	4	17990
	A	9688	5	21360
	S	0	4	22570
	O	0	5	20180
	N	0	7	21950
	D	0	8	24182
2017	J	0	11	23413
	F	0	10	20287
	M	0	4	21005
	A	0	8	20567
	M	0	6	20285
	J	21644	6	17850
	J	0	3	16556
	A	12818	5	18540
	S	5958	6	18980
	O	0	7	20150
	N	0	7	20800
	D	0	7	21981
2018	J	0	7	22250
	F	0	5	22100
	M	38584	4	20160
	A	93295	4	20550
	M	69300	5	19258
	J	58996	3	17450
	J	0	5	16500
	A	6302	4	15358
	S	12310	4	19043
	O	48752	7	21489
	N	37777	5	23994
	D	0	7	22224
2019	J	56111	7	21272
	F	111055	6	18848
	M	95083	4	21910
	A	61616	4	20717
	M	89544	2	19120
	J	65412	2	16430
	J	77381	4	18060
	A	19659	10	16506
	S	7118	9	18735
	O	0	4	23568
	N	42229	5	26725
	D	0	0	24819
2020	J	18387	7	22943
	F	146567	8	20763
	M	0	3	18809
	A	0	0	7463
	M	0	0	7793
	J	0	0	10412
	J	0	2	12927
	A	0	0	13590
	S	0	0	16021
	O	0	1	19691
	N	47608	2	22798
	D	0	3	21740
2021	J	0	2	20607
	F	0	3	18603
	M	73655	4	20874
	A	0	5	15856
	M	106282	2	18070
	J	87552	7	16096
	J	0	0	12809
	A	0	4	15869
	S	0	4	20548
	O	6528	3	26640
	N	7297	2	26535
	D	7523	2	25862
2022	J	5608	3	25376
	F	0	2	21620
	M	0	3	25720
	A	43202	4	22528
	M	6742	2	21548
	J	34680	3	29888
	J	0	4	16816
	A	0	4	19276
	S	0	5	19828
	O	115617	5	24880
	N	114883	4	24860
	D	20754	6	23072
2023	J	67659	5	20796
	F	62316	1	19136
	M	55084	0	21264
	A	37165	4	18684
	M	0	4	22796
	J	0	5	19892
	J	0	2	20060
	A	3963	6	19892
	S	29179	4	20100
	O	10644	4	24176
	N	0	5	24332
	D	0	5	27228
