# Supplementary material for: Rabies control in Bangladesh and prediction of human rabies cases by 2030: a One Health approach
Source: Lancet Reg Health Southeast Asia. 2024 Jul 23;27:100452. doi: 10.1016/j.lansea.2024.100452 (PMC11321326; doi:10.1016/j.lansea.2024.100452)
Supplement: Supplementary File 5 [file mmc5.zip › lansea_100542_Suppl File 5_mmc5.csv]

No	Districts	HumenPop	Round	Area	HumenPopPS	Estdogs	DogPopPS	HumtoDog	DogsVac	NVacDogs	AreaPNVacDogs	Coverage	AreaPHP
1	Gaibandha District	2247246	1st	25238	89.04	20755	8.223710278	1.12	19660	5578	4.52	77.9	1.12
2	Sirajganj District	3008144	1st	32120	93.65	64948	20.22042341	1.12	24864	8701	3.69	77.41	1.07
3	Pabna District	2631995	1st	26409	99.66	27807	10.52936499	1	20147	6262	4.22	76.29	1
4	Gazipur District	3504860	1st	38811	90.31	20985	5.40697225	1.11	29975	8836	4.39	77.23	1.11
5	Manikganj District	1511872	1st	27260	55.46	27148	9.95891416	1.8	20777	6483	4.2	76.22	1.8
6	Madaripur District	1434393	1st	23991	59.79	18430	7.682047434	1.67	20206	3785	6.34	84.22	1.67
7	Narsingdi District	2223455	1st	22200	100.16	9684	4.362162162	1	18924	3276	6.78	85.24	1
8	Narayanganj District	2598451	1st	16131	161.08	19611	12.1573368	0.62	12176	3955	4.08	75.48	0.62
9	Munshiganj District	1493700	1st	20354	73.39	28535	14.01935737	1.36	15990	4364	4.66	78.56	1.36
10	Jamalpur District	2222872	1st	19287	115.25	38456	19.93881889	0.87	15035	4252	4.54	77.95	0.87
11	Sherpur District	1299839	1st	15599	83.33	15105	9.683313033	1.2	12277	3322	4.7	78.7	1.2
12	Mymensingh District	5388308	1st	54149	99.51	74932	13.83811335	1	43298	10851	4.99	79.96	1
13	kishoreganj District	3163428	1st	31193	101.41	41660	13.35556054	0.99	26002	5191	6.01	83.36	0.99
14	Netrokona District	2265189	1st	28966	78.2	13103	4.523579369	1.28	23587	5379	5.39	81.43	1.28
15	Tangail District	3637832	1st	44390	81.95	19728	4.444244199	1.22	35409	8981	4.94	79.77	1.22
16	Sylhet District	3651222	1st	32348	112.87	16932	5.234326697	0.89	26708	5640	5.74	82.56	0.89
17	Sunamganj District	2132460	1st	25377	84.03	19470	7.672301691	1.19	22044	3333	7.61	86.87	1.19
18	Moulvibazar District	1838265	1st	20755	88.57	28876	13.9127921	1.13	18310	2445	8.49	88.22	1.13
19	Habiganj District	1926803	1st	20985	91.82	27104	12.9158923	1.09	17895	3090	6.79	85.28	1.09
20	Kurigram District	1798635	1st	21724	82.79	24671	11.35656417	1.21	18363	3361	6.46	84.53	1.21
21	Rangpur District	2146666	1st	27104	79.2	20099	7.415510626	1.26	23058	4046	6.7	85.07	1.26
22	Dinajpur District	2642850	1st	38456	68.72	44390	11.5430622	1.46	31527	6929	5.55	81.98	1.46
23	Panchagarh District	836196	1st	13266	63.03	16808	12.66998342	1.59	10449	2817	4.71	78.77	1.59
24	Nilphamari District	1651221	1st	21827	75.65	34658	15.87849911	1.32	17158	4669	4.67	78.61	1.32
25	Lalmonirhat District	1109343	1st	15642	70.92	27167	17.36798363	1.41	12134	3508	4.46	77.57	1.41
26	Thakurgaon District	1214376	1st	19623	61.89	35746	18.21637874	1.62	16370	3253	6.03	83.42	1.62
27	Naogaon District	2391355	1st	45426	52.64	11204	2.466428917	1.9	37794	7632	5.95	83.2	1.9
28	Bogra District	3247421	1st	47962	67.71	23991	5.002084984	1.48	39986	7976	6.01	83.37	1.48
29	Rajshahi District	2286874	1st	41660	54.89	14042	3.370619299	1.82	33275	8385	4.97	79.87	1.82
30	Natore District	1650640	1st	24671	66.91	29278	11.86737465	1.49	20000	4671	5.28	81.07	1.49
31	Chapainawabganj District	1425322	1st	17052	83.59	20354	11.93642974	1.2	13724	3328	5.12	80.48	1.2
32	Joypurhat District	990035	1st	16432	60.25	19623	11.94194255	1.66	13903	2529	6.5	84.61	1.66
33	Faridpur District	1794943	1st	27167	66.07	32348	11.90709316	1.51	21365	5802	4.68	78.64	1.51
34	Gopalganj District	1165273	1st	18430	63.23	21724	11.78730331	1.58	15169	3261	5.65	82.31	1.58
35	Rajbari District	987843	1st	14943	66.11	26854	17.9709563	1.51	11530	3413	4.38	77.16	1.51
36	Satkhira District	2109318	1st	27148	77.7	50362	18.55090614	1.29	21950	5198	5.22	80.85	1.29
37	Bagerhat District	1552142	1st	25281	61.4	25238	9.982991179	1.63	21152	4129	6.12	83.67	1.63
38	Jessore District	2515777	1st	28876	87.12	13266	4.59412661	1.15	22558	6318	4.57	78.12	1.15
39	Khulna District	2055093	1st	28535	72.02	47962	16.80813037	1.39	23884	4651	6.14	83.7	1.39
40	Dhaka District	27818629	1st	74932	371.25	28966	3.865638179	0.27	65412	9520	7.87	87.3	0.27
41	Meherpur District	786469	1st	11204	70.2	25281	22.56426276	1.42	9123	2081	5.38	81.43	1.42
42	Kushtia District	2191064	1st	25501	85.92	17052	6.686796596	1.16	20612	4889	5.22	80.83	1.16
43	Chuadanga District	1322332	1st	19611	67.43	15599	7.954209372	1.48	15694	3917	5.01	80.03	1.48
44	Narail District	850010	1st	9684	87.77	25501	26.33312681	1.14	7819	1865	5.19	80.74	1.14
45	Jhenaidah District	2015518	1st	29278	68.84	15642	5.342578045	1.45	24133	5145	5.69	82.43	1.45
46	Magura District	1028409	1st	13103	78.49	14943	11.40425857	1.27	8957	4146	3.16	68.36	1.27
47	Barisal District	3150922	1st	34658	90.91	38811	11.19828034	1.1	29089	5569	6.22	83.93	1.1
48	Jhalokathi District	681821	1st	10619	64.21	21827	20.55466616	1.56	9004	1615	6.58	84.79	1.56
49	Patuakhali District	1587907	1st	27807	57.1	18990	6.829215665	1.75	23881	3926	7.08	85.88	1.75
50	Pirojpur District	1131758	1st	16808	67.33	18208	10.8329367	1.49	14523	2285	7.36	86.41	1.49
51	Barguna District	843421	1st	18990	44.41	26409	13.90679305	2.25	16422	2568	7.39	86.48	2.25
52	Bhola District	1818139	1st	18208	99.85	27260	14.97144112	1	13887	4321	4.21	76.27	1
53	Brahmanbaria District	3327589	1st	26854	123.91	22200	8.266924853	0.81	21315	5539	4.85	79.37	0.81
54	Feni District	1487494	1st	14042	105.93	25377	18.07221194	0.94	11533	2509	5.6	82.13	0.94
55	Noakhali District	3486663	1st	34226	101.87	10619	3.102612049	0.98	28383	5843	5.86	82.93	0.98
56	Chandpur District	3187782	1st	20099	158.6	16131	8.025772426	0.63	16494	3605	5.58	82.06	0.63
57	Cumilla District	7379448	1st	50362	146.53	31193	6.193757198	0.68	40542	9820	5.13	80.5	0.68
58	Shariatpur District	1080000	1st	16214	66.61	16214	10	1.5	13201	3013	5.38	81.42	1.5
59	Laksmipur District	1729000	1st	15105	114.47	16432	10.87851705	0.87	11972	3133	4.82	79.26	0.87
60	Chittagong District	7913365	1st	64948	121.84	19287	2.969606454	0.82	50319	14629	4.44	77.48	0.82
61	Khagrachhari District	549835	1st	19470	28.24	45426	23.33127889	3.54	16744	2726	7.14	86	3.54
62	Rangamati District	695042	1st	16932	41.05	34226	20.21379636	2.44	14558	2374	7.13	85.98	2.44
63	Bandarban District	442302	1st	19728	22.42	33565	17.01388889	4.46	17342	2386	8.27	87.91	4.46
64	Coxs bazar District	2386302	1st	35746	66.76	54149	15.14826834	1.5	29873	5873	6.09	83.57	1.5
1	Gaibandha District	2247246	2nd	25238	89.04	20835	8.255408511	1.2	21644	5330	4.74	85.76	1.12
2	Sirajganj District	3008144	2nd	32120	93.65		0	1.09	25339	7371	4.36	78.89	1.07
3	Pabna District	2631995	2nd	26409	99.66	24852	9.410428263	1.16	23490	6974	3.79	88.95	1
4	Gazipur District	3504860	2nd	38811	90.31	17315	4.461364046	0.9	25296	6096	6.37	65.18	1.11
5	Manikganj District	1511872	2nd	27260	55.46	27397	10.05025679	1.67	19660	5578	4.89	72.12	1.8
6	Madaripur District	1434393	2nd	23991	59.79	20507	8.547788754	1.15	13552	2947	8.14	56.49	1.67
7	Narsingdi District	2223455	2nd	22200	100.16	11680	5.261261261	0.75	14125	2639	8.41	63.63	1
8	Narayanganj District	2598451	2nd	16131	161.08	16504	10.23123179	0.88	18104	4793	3.37	112.23	0.62
9	Munshiganj District	1493700	2nd	20354	73.39	35417	17.40051096	0.96	11294	3072	6.63	55.49	1.36
10	Jamalpur District	2222872	2nd	19287	115.25	32715	16.96220252	0.99	17755	4149	4.65	92.06	0.87
11	Sherpur District	1299839	2nd	15599	83.33		0	1.35	15010	2542	6.14	96.22	1.2
12	Mymensingh District	5388308	2nd	54149	99.51	79986	14.77146392	0.88	37383	9828	5.51	69.04	1
13	kishoreganj District	3163428	2nd	31193	101.41		0	1.02	25967	6294	4.96	83.25	0.99
14	Netrokona District	2265189	2nd	28966	78.2	15972	5.514050956	1.07	20377	3960	7.31	70.35	1.28
15	Tangail District	3637832	2nd	44390	81.95		0	1.03	29939	7427	5.98	67.45	1.22
16	Sylhet District	3651222	2nd	32348	112.87		0	0.73	21552	4934	6.56	66.63	0.89
17	Sunamganj District	2132460	2nd	25377	84.03		0	1.39	22164	7399	3.43	87.34	1.19
18	Moulvibazar District	1838265	2nd	20755	88.57	32164	15.49698868	1.13	16475	4360	4.76	79.38	1.13
19	Habiganj District	1926803	2nd	20985	91.82		0	0.9	14214	3101	6.77	67.73	1.09
20	Kurigram District	1798635	2nd	21724	82.79							0	1.21
21	Rangpur District	2146666	2nd	27104	79.2	14943						0	1.26
22	Dinajpur District	2642850	2nd	38456	68.72	37366	9.716559185	1.24	25205	7510	5.12	65.54	1.46
23	Panchagarh District	836196	2nd	13266	63.03	15736	11.86190261	1.3	8158	2690	4.93	61.5	1.59
24	Nilphamari District	1651221	2nd	21827	75.65	27156	12.44147157	1.62	19333	7386	2.96	88.57	1.32
25	Lalmonirhat District	1109343	2nd	15642	70.92							0	1.41
26	Thakurgaon District	1214376	2nd	19623	61.89							0	1.62
27	Naogaon District	2391355	2nd	45426	52.64	13951						0	1.9
28	Bogra District	3247421	2nd	47962	67.71	16499						0	1.48
29	Rajshahi District	2286874	2nd	41660	54.89							0	1.82
30	Natore District	1650640	2nd	24671	66.91	31114						0	1.49
31	Chapainawabganj District	1425322	2nd	17052	83.59	14366						0	1.2
32	Joypurhat District	990035	2nd	16432	60.25							0	1.66
33	Faridpur District	1794943	2nd	27167	66.07	26486						0	1.51
34	Gopalganj District	1165273	2nd	18430	63.23		0	1.76	17555	2952	6.24	95.25	1.58
35	Rajbari District	987843	2nd	14943	66.11		0	1.6	12508	3324	4.5	83.7	1.51
36	Satkhira District	2109318	2nd	27148	77.7	52468	19.3266539	1.3	23643	3754	7.23	87.09	1.29
37	Bagerhat District	1552142	2nd	25281	61.4	26974	10.66967288	1.75	21756	5409	4.67	86.06	1.63
38	Jessore District	2515777	2nd	28876	87.12	10848	3.756753013	1.28	27137	5027	5.74	93.98	1.15
39	Khulna District	2055093	2nd	28535	72.02		0	1.72	30625	4792	5.95	107.32	1.39
40	Dhaka District	27818629	2nd	74932	371.25	24337	3.247878076	0.29	69711	10275	7.29	93.03	0.27
41	Meherpur District	786469	2nd	11204	70.2	27165	24.24580507	1.77	11249	2702	4.15	100.4	1.42
42	Kushtia District	2191064	2nd	25501	85.92		0	1.26	24091	3592	7.1	94.47	1.16
43	Chuadanga District	1322332	2nd	19611	67.43	17552	8.950079037	1.25	13794	2710	7.24	70.34	1.48
44	Narail District	850010	2nd	9684	87.77	27683	28.58632796	1.37	9897	1783	5.43	102.2	1.14
45	Jhenaidah District	2015518	2nd	29278	68.84		0	1.54	25873	5241	5.59	88.37	1.45
46	Magura District	1028409	2nd	13103	78.49	15832	12.08272915	1.55	13630	2342	5.59	104.02	1.27
47	Barisal District	3150922	2nd	34658	90.91	31392	9.057649028	0.86	22946	4210	8.23	66.21	1.1
48	Jhalokathi District	681821	2nd	10619	64.21	26719	25.16150297	1.19	6848	1252	8.48	64.49	1.56
49	Patuakhali District	1587907	2nd	27807	57.1	15490	5.570539792	1.57	19077	5775	4.82	68.61	1.75
50	Pirojpur District	1131758	2nd	16808	67.33	17451	10.38255593	1.39	12849	2887	5.82	76.45	1.49
51	Barguna District	843421	2nd	18990	44.41	30464	16.04212744	1.84	13288	2202	8.62	69.97	2.25
52	Bhola District	1818139	2nd	18208	99.85	25238	13.86094025	0.96	13493	3958	4.6	74.1	1
53	Brahmanbaria District	3327589	2nd	26854	123.91	16764						0	0.81
54	Feni District	1487494	2nd	14042	105.93	29563						0	0.94
55	Noakhali District	3486663	2nd	34226	101.87	8100						0	0.98
56	Chandpur District	3187782	2nd	20099	158.6	22897	11.39210906	0.47	12611	2332	8.62	62.74	0.63
57	Cumilla District	7379448	2nd	50362	146.53	32261	6.40582185	0.71	43062	9406	5.35	85.5	0.68
58	Shariatpur District	1080000	2nd	16214	66.61							0	1.5
59	Laksmipur District	1729000	2nd	15105	114.47							0	0.87
60	Chittagong District	7913365	2nd	64948	121.84	21904						0	0.82
61	Khagrachhari District	549835	2nd	19470	28.24							0	3.54
62	Rangamati District	695042	2nd	16932	41.05							0	2.44
63	Bandarban District	442302	2nd	19728	22.42	32710						0	4.46
64	Coxs bazar District	2386302	2nd	35746	66.76	47211						0	1.5
1	Gaibandha District	2247246	3rd	25238	89.04							0	1.12
2	Sirajganj District	3008144	3rd	32120	93.65		0	1.22	21867	5615	5.72	68.08	1.07
3	Pabna District	2631995	3rd	26409	99.66		0	1.07	23966	8154	3.24	90.75	1
4	Gazipur District	3504860	3rd	38811	90.31		0	0.84	18240	3902	9.95	47	1.11
5	Manikganj District	1511872	3rd	27260	55.46		0	0.36	9993	2731	9.98	36.66	1.8
6	Madaripur District	1434393	3rd	23991	59.79		0	1.55	19267	4093	5.86	80.31	1.67
7	Narsingdi District	2223455	3rd	22200	100.16		0	0.89	10227	2554	8.69	46.07	1
8	Narayanganj District	2598451	3rd	16131	161.08							0	0.62
9	Munshiganj District	1493700	3rd	20354	73.39							0	1.36
10	Jamalpur District	2222872	3rd	19287	115.25							0	0.87
11	Sherpur District	1299839	3rd	15599	83.33							0	1.2
12	Mymensingh District	5388308	3rd	54149	99.51	95256						0	1
13	kishoreganj District	3163428	3rd	31193	101.41							0	0.99
14	Netrokona District	2265189	3rd	28966	78.2							0	1.28
15	Tangail District	3637832	3rd	44390	81.95							0	1.22
16	Sylhet District	3651222	3rd	32348	112.87							0	0.89
17	Sunamganj District	2132460	3rd	25377	84.03							0	1.19
18	Moulvibazar District	1838265	3rd	20755	88.57							0	1.13
19	Habiganj District	1926803	3rd	20985	91.82							0	1.09
20	Kurigram District	1798635	3rd	21724	82.79							0	1.21
21	Rangpur District	2146666	3rd	27104	79.2							0	1.26
22	Dinajpur District	2642850	3rd	38456	68.72							0	1.46
23	Panchagarh District	836196	3rd	13266	63.03							0	1.59
24	Nilphamari District	1651221	3rd	21827	75.65		0	1.12	14608	3843	5.68	66.93	1.32
25	Lalmonirhat District	1109343	3rd	15642	70.92							0	1.41
26	Thakurgaon District	1214376	3rd	19623	61.89							0	1.62
27	Naogaon District	2391355	3rd	45426	52.64							0	1.9
28	Bogra District	3247421	3rd	47962	67.71	12781						0	1.48
29	Rajshahi District	2286874	3rd	41660	54.89							0	1.82
30	Natore District	1650640	3rd	24671	66.91							0	1.49
31	Chapainawabganj District	1425322	3rd	17052	83.59							0	1.2
32	Joypurhat District	990035	3rd	16432	60.25							0	1.66
33	Faridpur District	1794943	3rd	27167	66.07							0	1.51
34	Gopalganj District	1165273	3rd	18430	63.23							0	1.58
35	Rajbari District	987843	3rd	14943	66.11							0	1.51
36	Satkhira District	2109318	3rd	27148	77.7							0	1.29
37	Bagerhat District	1552142	3rd	25281	61.4	27482						0	1.63
38	Jessore District	2515777	3rd	28876	87.12							0	1.15
39	Khulna District	2055093	3rd	28535	72.02							0	1.39
40	Dhaka District	27818629	3rd	74932	371.25		0	0.34	84087	11169	6.71	112.22	0.27
41	Meherpur District	786469	3rd	11204	70.2							0	1.42
42	Kushtia District	2191064	3rd	25501	85.92							0	1.16
43	Chuadanga District	1322332	3rd	19611	67.43							0	1.48
44	Narail District	850010	3rd	9684	87.77							0	1.14
45	Jhenaidah District	2015518	3rd	29278	68.84							0	1.45
46	Magura District	1028409	3rd	13103	78.49							0	1.27
47	Barisal District	3150922	3rd	34658	90.91	12724						0	1.1
48	Jhalokathi District	681821	3rd	10619	64.21	18451						0	1.56
49	Patuakhali District	1587907	3rd	27807	57.1							0	1.75
50	Pirojpur District	1131758	3rd	16808	67.33							0	1.49
51	Barguna District	843421	3rd	18990	44.41	22142						0	2.25
52	Bhola District	1818139	3rd	18208	99.85	23360						0	1
53	Brahmanbaria District	3327589	3rd	26854	123.91							0	0.81
54	Feni District	1487494	3rd	14042	105.93							0	0.94
55	Noakhali District	3486663	3rd	34226	101.87							0	0.98
56	Chandpur District	3187782	3rd	20099	158.6							0	0.63
57	Cumilla District	7379448	3rd	50362	146.53							0	0.68
58	Shariatpur District	1080000	3rd	16214	66.61							0	1.5
59	Laksmipur District	1729000	3rd	15105	114.47							0	0.87
60	Chittagong District	7913365	3rd	64948	121.84							0	0.82
61	Khagrachhari District	549835	3rd	19470	28.24							0	3.54
62	Rangamati District	695042	3rd	16932	41.05							0	2.44
63	Bandarban District	442302	3rd	19728	22.42	32120						0	4.46
64	Coxs bazar District	2386302	3rd	35746	66.76							0	1.5
