# Supplementary material for: Rabies control in Bangladesh and prediction of human rabies cases by 2030: a One Health approach
Source: Lancet Reg Health Southeast Asia. 2024 Jul 23;27:100452. doi: 10.1016/j.lansea.2024.100452 (PMC11321326; doi:10.1016/j.lansea.2024.100452)
Supplement: Supplementary File 6 [file mmc6.zip › lansea_100542_Suppl File 6_mmc6.csv]

Districts	AttackDogs	AttackOtherAnimals	TotalBites	VictimMale	VictimFemale	AgeLess15yr	AgeMore15yr	BiteCategoryI	BiteCategoryII	BiteCategoryIII	NumRIGUsed	RabiesPatients	Dogs_Vac
Bagerhat	1544	3594	5138	2134	3127	1570	3568	0	3980	1161	1161	0	22175
Bandarban	1051	415	1466	991	478	633	831	888	364	214	299	0	17857
Barguna	3474	4592	8066	2900	5130	3279	4707	1868	7486	1112	741	0	16894
Barisal	4765	7976	12741	6914	5827	4412	8329	739	11768	234	292	0	32552
Bhola	2251	4304	6555	2100	4455	2338	4207	105	6403	47	36	0	14713
Bogra	4591	7249	11840	5740	6130	3520	8350	0	9181	2961	3101	0	42577
Brahamanbaria	3646	602	4248	2632	1628	2439	1809	0	3978	227	227	0	22120
Chandpur	1290	908	2198	1239	959	982	1216	0	1872	316	518	0	17599
Chittagong	7795	3590	11385	7922	3461	4477	6927	0	6193	5193	6569	18	17963
Chuadanga	5299	2189	7488	5394	2364	2517	5252	20	5041	2624	1050	1	16488
Comilla	2080	420	2500	1463	1067	900	1630	0	2315	215	215	0	43517
Cox'S Bazar	4233	2316	6549	3779	2566	3334	3084	2346	3911	440	410	0	37188
Dhaka	90069	35670	125739	85430	40338	30893	94872	403	76268	49085	42	61	132857
Dinajpur	3047	3135	6182	2752	3427	2105	4067	148	5584	588	0	0	33128
Faridpur	2864	1515	4379	2594	1785	1375	3004	0	3575	804	1197	0	22424
Feni	1941	684	2625	1245	1370	1545	1080	0	2196	429	379	0	12687
Gaibandha	7319	8494	15813	9795	5804	10991	4822	500	14519	940	302	0	66533
Gazipur	13772	6194	19966	5434	3414	7588	12348	0	13626	662	189	0	64673
Gopalganj	1755	1909	3664	2026	1638	1349	2214	136	2353	1264	1978	0	27820
Habiganj	1314	865	2179	1409	819	963	1266	0	1945	284	0	0	32656
Jamalpur	3173	4433	7606	4538	2968	4756	2850	0	7189	417	378	0	35401
Jessore	7923	7967	15890	9169	6413	4915	10881	0	13842	1723	1200	0	23893
Jhalokati	1675	4937	6612	2581	3991	2612	3988	0	5570	1048	734	0	9488
Jhenaidah	4550	1748	6298	2607	3691	1712	4586	0	6174	92	73	0	25060
Joypurhat	14821	6973	21794	13211	8529	13137	8603	7266	9521	5883	690	0	14524
Khagrachhari	1043	128	1171	840	328	317	761	0	823	336	336	0	17918
Khulna	5312	6058	11370	6283	5082	3887	7478	0	11309	66	66	0	27731
Kishoreganj	9397	4448	13845	7070	6426	4717	8705	0	12276	1094	1935	0	63092
Kurigram	3282	2726	6008	3059	2950	2506	3502	0	4554	1454	1040	0	19208
Kushtia	5792	4152	9944	5773	4171	5733	4211	3301	4050	2778	0	0	21525
Lakshmipur	1576	900	2476	1361	1115	1084	1388	0	2223	248	0	0	565
Lalmonirhat	4340	2767	7107	4400	2507	2171	4736	0	4967	1940	1060	0	12867
Madaripur	3748	4433	8181	3803	4378	3218	4963	0	5253	2928	200	0	34383
Magura	2492	2238	4730	2647	2142	1610	3100	213	3061	1558	187	0	14662
Manikganj	33248	17012	50260	27838	23397	21187	29078	214	25680	24371	632	0	41534
Maulvibazar	2016	1058	3074	1541	1524	1048	2027	178	2495	392	3025	0	35299
Meherpur	2895	1266	4161	1136	2992	2890	1267	0	3580	630	400	0	10149
Munshiganj	3164	2232	5396	2981	2515	2909	2587	0	4762	634	619	0	17129
Mymensingh	9977	7983	17960	9806	8154	5083	12913	709	12899	4355	1300	0	51064
Naogaon	2593	1465	4058	2278	1663	1640	2261	0	3504	329	284	0	47180
Narail	1798	867	2665	1608	1065	901	1777	285	1930	478	0	0	8544
Narayanganj	5396	1820	7216	3570	1823	615	781	959	850	320	1354	0	20984
Narshingdi	4817	1829	6646	2852	3843	2835	3861	0	3950	2796	266	0	20174
Natore	4537	2590	7127	4314	2850	2759	4256	0	5991	171	326	0	20954
Nawabganj	462	328	790	0	0	341	463	266	405	111	0	0	14778
Netrakona	4112	3065	7177	4118	3059	3476	3701	0	6911	266	76	0	46188
Nilphamari	5425	7583	13008	6866	6142	4192	8816	297	12849	159	200	0	34157
Noakhali	2550	966	3516	1940	1676	1608	2008	223	1441	2175	0	0	29299
Pabna	2540	1861	4401	2710	1691	1554	2849	0	3950	451	157	0	44721
Panchagarh	1470	3430	4900	2152	2854	1809	3057	0	4574	229	0	0	11264
Patuakhali	1250	2230	3480	1529	1942	1622	1873	0	3395	76	155	0	24399
Pirojpur	2006	4974	6980	3089	3891	2236	4744	0	6790	190	380	0	15434
Rajbari	1477	1925	3402	1993	1302	1005	2498	139	3422	98	196	0	11843
Rajshahi	6159	2865	9024	0	0	3127	5771	2906	2633	3747	3562	0	37672
Rangamati	1422	496	1918	1322	590	407	1530	346	1523	50	50	0	15587
Rangpur	2298	2392	4690	2232	2419	1524	3171	0	4010	573	924	0	30645
Satkhira	4941	2215	7156	3434	3722	2332	4834	0	6572	494	494	0	24432
Shariatpur	3087	3566	6653	2869	3703	3162	3510	908	5143	599	203	0	976
Sherpur	2366	4073	6439	4118	2321	2358	4081	988	5260	186	17	0	12912
Sirajganj	663	211	874	634	240	254	660	0	0	874	1654	0	75615
Sunamganj	1448	1628	3076	1801	1213	1223	1854	165	2165	754	196	0	45297
Sylhet	1723	1693	3416	2135	1280	1354	2060	0	3152	243	319	0	50821
Tangail	22760	30207	52967	24757	27210	17578	34389	0	48400	3552	2489	0	35409
Thakurgaon	3247	3411	6658	4326	2336	2085	4577	119	5002	1641	1234	0	17320
