# Supplementary material for: Rabies control in Bangladesh and prediction of human rabies cases by 2030: a One Health approach
Source: Lancet Reg Health Southeast Asia. 2024 Jul 23;27:100452. doi: 10.1016/j.lansea.2024.100452 (PMC11321326; doi:10.1016/j.lansea.2024.100452)
Supplement: Supplementary File 7 [file mmc7.xlsx]

## Sheet: 2019
Sl. No.	Data Source	Case year	Date	Patient Name	Care of/Father Name	Village	Post office	Thana	District	Age	Sex	Residence type	Name of animal
1	IDH	2019	2019-01-24	Abdul Malek	Md Mamun Khan	Iccheria	Jame	Kalihati	Tangail	30	Male	Rural	Fox
2	IDH	2019	2019-02-02	Sahara	Siru Miah	Kangalia	Nariyamipur	Balabo	Narsinghdi	50	Female	Rural	Cat
3	IDH	2019	2019-02-07	Fahim	Amir Hossain	Khapura	Roya Chaliloa	Bangora	Comilla	11	Male	Rural	Dog
4	IDH	2019	2019-02-12	Nazmul	Jainal Abedin	Dularchar	Dularchar	Saklipur	Shariatpur	35	Male	Rural	Dog
5	IDH	2019	2019-02-16	Torikul	Ahad	Monipurpara	Monipurpara	Shibganj	Chapainababganj	45	Male	Rural
6	IDH	2019	2019-02-18	Obaidur Rahman	Abdul Mannan	Sajail	Sajail	Kashiani	Gopalganj	35	Male	Rural	Dog
7	IDH	2019	2019-03-04	Ruhul Amin	Samser Ali	Pakshia	Pakshia	Sharsa	Jessore	45	Male	Rural	Dog
8	IDH	2019	2019-03-06	Sujan	Abdur Rahim	Ratanpur	Ratanpur	Nabinagar	Brahmanbaria	22	Male	Rural	Fox
9	IDH	2019	2019-03-23	Redwan	Md mijanur rewan	Charshadmalia	Gosairhat	Gosarhat	Shariatpur	6	Male	Rural	Dog
10	IDH	2019	2019-03-30	Shilpi	Shahidul	Airar more	Gharcai	Ashulia	Dhaka	40	Male	Urban	Dog
11	IDH	2019	2019-04-05	Towhidul	Argina Begum	Noapara	Noapara	Ashulia,Savar	Dhaka	40	Male	Rural	Dog
12	IDH	2019	2019-04-12	Joynal	Whab Bepari	Charkathari	Charkathari	Daulotpur	Manikganj	5	Male	Rural	Dog
13	IDH	2019	2019-04-25	Shuman	Md. Saddam	Dokkhin dar	Mirerbagh	Shonir akhra	Dhaka	9	Male	Urban	Dog
14	IDH	2019	2019-05-11	Monju Ahmed	Jamir Uddin	Mordanhall	Baiddagyab	Moulvibazar	Moulvibazar	36	Male	Rural	Nehul
15	IDH	2019	2019-05-27	Salauddin	jalil	moduchar	magola	dohar	Dhaka	40	Male	Rural	Dog
16	IDH	2019	2019-06-01	Swapan	Abdul Mannan	Boruakunal	Boruakunal	Kelmakanda	Netrokona	9	Male	Rural
17	IDH	2019	2019-06-05	Halim Mollah	Moynal Molla	Kandapachuria	botorampur	Nagarpur	Tangail	60	Male	Rural	Dog
18	IDH	2019	2019-06-15	Arafat Rahman Bappi	Fazle Alam	Charmacha	Ramdfayal Bazar	Ramgati	Lakshmipur	23	Male	Rural	Dog
19	IDH	2019	2019-06-23	Mukta	Seyon	Ranta		Agarya	Barisal		Female	Rural	Dog
20	IDH	2019	2019-06-25	Hafiza	Sumeer	Bardygh	Kaliakkair	Joipur	Gazipur	5	Female	Rural	Dog
21	IDH	2019	2019-06-29	Sujan	Abul Kashem	Lohori	Shrighas	Nabinagar	Brahmanbaria	25	Male	Rural	Dog
22	IDH	2019	2019-07-05	Selina	Husband Jahangir alam	Haripur	Haripur	Nasrnagar	Brahmanbaria	25	Female	Rural	Dog
23	IDH	2019	2019-07-08	Alal Gani	Late Altaf Mia	Lalpur	Ashuganj	Ashuganj	Brahmanbaria		Male	Rural	Cat
24	IDH	2019	2019-07-18	Rahesha	Sakhina	Maniknagar		Sobujbagh	Dhaka	50	Female	Urban	Cat
25	IDH	2019	2019-08-09	Saim	Abu Bakar Siddik	Gulsan Notun Bazar			Dhaka	5	Male	Urban	Dog
26	IDH	2019	2019-09-03	Sabbir Rahman	Md Osman	Kochua	Kochua	Kochua	Chandpur	2	Female	Rural	Dog
27	IDH	2019	2019-09-21	Siam	Md Tazul Islam	Shudrom	Ziapur	Borichar	Comilla	13	Male	Rural	Dog
28	IDH	2019	2019-10-01	Sherin Akter	Md Ali Akbar	Shadmara	Shadmara	Nabinagar	Brahmanbaria	28	Female	Rural	Mongoose
29	IDH	2019	2019-10-02	Shawkat	Shahauddin	Zardi		Vanga	Faridpur	30	Male	Rural	Dog
30	IDH	2019	2019-10-05	Nayon	Sonnie Hawlader	Singuida		Agurjala	Barisal	17	Male	Rural	Dog
31	IDH	2019	2019-10-06	Jaheda	Md Jahangir Hawlader	Chawra	Amtoli	Amtoli	Barguna	36	Female	Rural	Cat
32	IDH	2019	2019-10-07	Milon	Md Aliqul Islam	Biara	Alinagar	Trishal	Mymensingh	38	Male	Rural	Dog
33	IDH	2019	2019-11-07	Sumaiya Banu	Md. Nijamuddin	Hossaini Dalan	Chalkbazar	Dhaka	Dhaka	19	Female	Urban	Cat
34	IDH	2019	2019-12-06	Hasem	Sundar Ali	Ningzi	Foilzan	Chatmohor	Pabna	60	Male	Rural	Dog
35	IDH	2019	2019-12-07	Salena	Md Azizul Islam	Gamaritola	Kolsindur	Dobaera	Mymensingh	60	Female	Rural	Cat
36	IDH	2019	2019-12-10	Md. Dudu	Md Rustom	Rampur	Awla	Uhahalu	Bogra	69	Male	Rural	Mongoose
37	IDH	2019	2019-12-13	Shahid	Shamim	Narayanganj	Lalibazar	Narayanganj	Narayanganj	50	Female	Urban	Dog
38	IDH	2019	2019-12-19	Ahil Uddin	Late Keramot Ali	Kuliarchar Tarakandi		Kuliarchar	Kishoreganj	3	Male	Rural	Cat
39	IDH	2019	2019-12-21	Hridoy	Md Delowar Hossain	Fatema Nagar		Dirai	Sunamganj	9	Male	Rural	Jackel
40	IDH	2019	2019-12-24	Suleman Matbar	Md Abdul Razzak	Chetulia	Chetulia	Munshiganj	Munshiganj	26	Male	Rural	Dog
41	IDH	2019	2019-12-27	Abdul Mannan	Shamal	Teepara	Hossainpur	Sonargaon	Narayanganj	70	Male	Rural	Dog
42	IDH	2019	2019-12-28	Poboni	Md Giasuddin Shek	Baharo	Dighirpar	Tongibari	Munshiganj	35	Female	Rural	Jackel
43	IDH	2019	2019-12-30	Jaj Mia	Late Abdul Gofur	Shimarbagh	Joynagar	Shibpur	Narsinghdi	55	Male	Rural	Dog
44	CDC	2019	2019-11-15					Lama	Bandarban	25	Male		Dog
45	CDC	2019	2019-12-25	Rejia					Panchagar	45	Female		Dog
46	BITID	2019	2019-01-30	Rahima		Kaliarhat		Bowalkhali	Chittagong	4	Female	Rural
47	BITID	2019	2019-01-31	Ayasha	Late Elahi sarif	Adargona	Kalamar chora	Moheskali	Coxs-bazar	60	Female	Rural
48	BITID	2019	2019-01-31	Robin	Md. Shafi	Katakhali	Dol hazra	Chakaria	Coxs-bazar	4	Male	Rural
49	BITID	2019	2019-03-02	Pervin	Badiul	Noya bazar	Sath goriya	Teknaf	Coxs-bazar	26	Male	Rural
50	BITID	2019	2019-02-03	Hassan uddin	Nurul islam	Bahaddarhat	Chandgoan	Chattogram	Chittagong	29	Male	Urban
51	BITID	2019	2019-02-04	Md. Shahin	Ladu	Chowfil dandi	Coxs bazar	Coxs bazar	Coxs bazar	7	Male	Rural
52	BITID	2019	2019-04-04	Md. Habib	Md. Sharif	Kolatoli	Coxs bazar	Coxs bazar	Coxs bazar	5	Male	Urban
53	BITID	2019	2019-08-04	Md. Morshed	Nabi hossain	Nila	Teknaf	Coxs bazar	Coxs bazar	12	Male	Rural
54	BITID	2019	2019-04-25	Liton Mia	Late Md. Momin	Maijparea	Matiranga	khagrachari	Khagrachari	25	Male	Rural
55	BITID	2019	2019-06-30	Asaduzzaman	Akkas Ali	D.C. road	Chowkbazar	Chattogram	Chittagong	18	Male	Urban
56	BITID	2019	2019-11-24	Md. Hasan Zuhur	Abu Khalifa		Kutupalong	Ukhiya	Coxs bazar	35	Male
57	BITID	2019	2019-12-14	Md. Abdul Hamid	Abdul Rashid		Tetong	Pekua	Coxs bazar	17	Male

## Sheet: 2020
Sl. No.	Source	Case year	Date	Patient Name	Care of/Father Name	Village	Post office	Thana	District	Age	Sex	Name of animal
1	IDH	2020	01.01.2020	Laxmi Rani Sarkar	Paresh Sarkar	East Alunia,	Nurwagar	Faridganj	Chandpur	50	Female	Dog
2	IDH	2020	03.01.2020	Shamim Hasan	Md. Shahjahan	Poiapathor	Kompanigonj	Muradnagar	Cumilla	26	Male	Dog
3	IDH	2020	…………………	Aktar hassan	Sattar	Babla	Babla	Belabo	Narsingdi	55	Male	Fox
4	IDH	2020	21.01.2020	Abdullah	Md. Fasiul Alam	Komorkasha	Tetic	Kachua	Chandpur	8	Male	Dog
5	IDH	2020		Jia	Md.Faruq	Uttarpara	Suvadra	Equira	Keraniganj	4	Male	Dog
6	IDH	2020	23.02.2020	Jamal	Wahidur Rahman	Nahar Hat	Pak Bijoypur	Saharasti	Chandpur	50	Male	Dog
7	IDH	2020	24.02.2020	Emon	Ismail Hossain	Banasua	comilla	comilla	Cumilla	11	Male	Dog
8	IDH	2020	18.03.2020	Joyel	Jobbar Ali	Putia	Putia	Vanga	Faridpur	15	Male	Dog
9	IDH	2020	13.04.2020	Anik	Late Kiamoddin	Payagram	Chauhat	Dhamrai	Dhaka	45	Male	Dog
10	IDH	2020	20.04.2020	Jamal Sheikh	Mongol	Roghunathpur	Jafarganj	Sibaloya	Manikganj	60	Male	Dog
11	IDH	2020	04.05.2020	Hanif Khan	Milon Khan	Saregonorashi	Madborerchor	Shibchor	Madaripur	40	Male	Dog
12	IDH	2020	05.06.2020	Morshed Alom	Asiq Mia	Josuddin	Josuddin	Itna	Kishoreganj	42	Male	Dog
13	IDH	2020	25.07.2020	Md. Nurujjaman	Md. Ishtiak Hossain	Kuchiamara	Sirajdikhan	Sirajdikhan	Munsiganj	58	Male	Dog
14	IDH	2020	08.09.2020	Mursheda	Md. Hajoon	Charpara	Jinardi	Narshingdi	Narsingdi	60	Female	Dog
15	IDH	2020	29.08.2020	Fahim	Mijan	Misarkanda	Maishandi	Nandail	Mymensigh	4	Male	Dog
16	IDH	2020	27.09.2020	Shaheb Ali	Md.Jamir Ali	Sirsafor	Shraiganj Bazar	Chatok	Sunamganj	35	Male	Jackel
17	IDH	2020	01.10.2020	Hshi	Asad	Shewratuli	Hasnabad	Raipura	Narsingdi	16	Female	Jackel
18	IDH	2020	12.10.2020	Mahfuz	Sirajul Islam	sakhipur	Chhoto Mousha	Sakhipur	Tangail	9	Male	Jackel
19	CDC	2020	05.08.20	Selina	Zinna	Hapania			Chuadanga	35	Female
20	CDC	2020	30.10.2020	Noyon Molla	Bodiar Jaman	Kishamat Chandrapur		Aditmari lal	Rangpur	26	Male	Dog
21	BITID	2020	4.01.2020	Laxmi Rani	Husband-Poresh	Purbo Alonia	Faridganj	Chandpur	Chittagong	40	Female	Dog
22	BITID	2020	12.02.2020	Aliya Begum	Husband-Md. Mantaj	Kalapani	Manikchari	khagrachari	Chittagong	60	Female	Dog
23	BITID	2020	08.03.2020	Fatema Akter	Father-Md. Jonali	Regunbill	Teknaf	Coxsbazar	Coxsbazar	10	Female	Dog
24	BITID	2020	13.05.2020	Saju Akter	Husband-Md. Younus	Amirabath	Lohagara		Chittagong	50	Female	Dog
25	BITID	2020	21.06.2020	Srity Rani Dash	Father-Rajib Dash	Gobindapur	Bishomiar haat	Mirasarai	Chittagong	6	Female	Dog
26	BITID	2020	15.09.2020	Manu Ara	Husband-Amir Hossain	Chowdhurypara		Coxsbazar	Coxsbazar	22	Female	Dog

## Sheet: 2021
Sl. No.	Source	Case year	Date	Patient Name	Care of/Father Name	Village	Post office	Thana	District	Age	Sex	Name of animal
1	IDH	2021	10.01.2021	Ishanur	Azad	Savar	Dhamrai	Savar	Dhaka	26	Male	Cat Scratch
2	IDH	2021	27.01.2021	Pentu singh	joyti sing	pansa	pansa	pansa	Rajbari	45	Male	Dog Bite
3	IDH	2021	31.01.2021	Alifsha	salam molla	Koula	koula	sirajdikhan	Munshiganj	3.5	Male	Dog Bite
4	IDH	2021	04.03.2021	Rumi	Md.sumon	Moisaid	Rampur	Haziganj	Chandpur	20	Female	Dog Bite
5	IDH	2021	04.08.2021	Alif	Md. Rajjak	Alalpur	Kharipur	Nowabganj	Dhaka	6	Male	Dog Bite
6	IDH	2021	19.04.2021	Md. Alif	Md.Arif Talukdar	Vatimbag	Jainsha	Sirajdikhan	Munshiganj	8	Male	Dog Bite
7	IDH	2021	28.05.2021	Md. Rubel	Md.abdur Rahman	Mohadebpur	Mohadebpur	Shibaloy	Manikganj	32	Male	Dog Bite
8	IDH	2021	05.06.2021	salma akter	Shamsur	Begombag	Keraniganj	Dhaka	dhaka	50	Female	Dog Bite
9	IDH	2021	09.06.2021	Monir	Shamsur Nahar	Dhonia	dhonia	Dhaka	Dhaka	37	Male	Dog Bite
10	IDH	2021	14.06.2021	Asluir	Harunur Rashid	Atrai	Dlai	Shatia	Pabna	10	Male	Dog Bite
11	IDH	2021	20.06.2021	Amin	Mr. Shetu	Madhabdi	Madhobdi	Narsingdi	Narsingdi	8	Male	Cat Scratch
12	IDH	2021	05.07.2021	Mominul	Mr.Abdul Aziz	jatrabari	jatrabari	jatrabari	Dhaka	11	Male	x
13	IDH	2021	09.07.2021	Suruj Mia	Mr.Hasib	Sohadebpur	Tuilpar	Kochua	Chandpur	45	Male	Dog Bite
14	IDH	2021	10.07.2021	Suruj Mia	Mr.Ibrahim	Pynadi	sanarpar	siddirganj	Narayanganj	38	Male	Dog Bite & scratch
15	IDH	2021	16.07.2021	Risma	Mr.Chan Mia	Bachamarafluhazia	Bablatola	Shibchar	Madaripur	30	Female	dog scrstch
16	IDH	2021	16.07.2021	Jochona Begum	Mr.Asadul	Binod bokutia	joyhata	Nagarpur	Tangail	60	Female	xx
17	IDH	2021	22.07.2021	Nayan pal	Hiron pal	dakkshin rajdi	kalkini	kalkini	Madaripur	35	Male	dog bite
18	IDH	2021	22.07.2021	Dholumal	Hiron pal	Borchor	borchor	Hijla	barishal	55	Male	dog bite
19	IDH	2021	25.07.2021	Mazban	Shilpi	North pangao	Keraniganj	keraniganj	Dhaka	40	Male	dog scratch
20	IDH	2021	23.08.2021	Riam	Shahzahan	sonargaon	sonargaon	Narayanganj	Narayanganj	6	Male	dog bite
21	IDH	2021	11.09.2021	Rifat	Md. Ripon	South maizpar	Birmohor	Dashar	Madaripur	18	Male	dog bite
22	IDH	2021	25.09.2021	Md.Abul Hossain	billal hossain	Tapir bari	Tangra	Sripur	Gazipur	40	Male	dog bite
23	IDH	2021	12.04.2021	Tazrin	zakaria	latibpur	jaigirhat	mithapukur	Rangpur	22	Female	dog bite
24	IDH	2021	09.04.2021	Swapna	Rasul	Andharchar	char kauria	sadar	Noakhali	18	Female	dog bite
25	IDH	2021	06.04.2021	Shahid	Md.nadim	pallavi	pallavi	pallavi	Dhaka	35	Male	dog bite
26	IDH	2021	01.04.2021	Ruhul amin	Md.sadek	shahidara	gangail	nandail	Mymensingh	35	Male	Dog bite
27	IDH	2021	24.10.2021	Neyamul Islam	Mustafa Rahman	chandrahata	rahabal	shibganj	Bagura	35	Male	Dog bite
28	IDH	2021	18.10.2021	Ripon Sardar	Hasem khan	demra	Shirulia	Demra	Dhaka	35	Male	Dog bite
29	IDH	2021	17.10.2021	Sarif uddin		almudipara	nansri	karinganj	Kishorganj	50	Male	Dog bite
30	IDH	2021	10.11.2021	Mojibar Rahman	Tazuddin sheikh	konagram	kalma	Nagarkanda	Faridpur	50	Male	Dog bite
31	IDH	2021	15.07.2021	son of Mejor	Mejor Atique	Cantonment			Joissore	11	Male	Dog bite
32	Rangpur	2021	13.10.2021	Nazmul Hoque	Naoshad Mia	Shitolgari	Shathibari	Mithapukur	Rangpur	12	Male	Dog bite
33	BITID	2021	13.4.21	Rabiul Islam	Shohag	Bethguniya	Rangamati		chattogram	2.4	Male	Dog bite
34	BITID	2021	24.3.2021	Nusrat Jahan honufa	Md. Sekandar	Sambar	Banskhali		Chattogram	6	Male	Dog bite
35	BITID	2021	6.6.21	Tahmid	Nuzrul	Abdullahpur	Fatikchari	Fatikchari	Chattogram	5	Male	Dog bite
36	IDH	2021	04.11.2021	Kodmami	Md.Falan	Nandipara	Kotiadi	kotiadi	Kishorganj	50	Female	Fox bite
37	IDH	2021	03.12.2021	Shanta		Monirampur			Joissore	4	Female	dog bite
38	IDH	2021	07.12.2021	Laboni Sarkar				Shahbag	Dhaka	42	Female	dog bite
39	IDH	2021	12.12.2021	Matiur Rahman		khatupara	sathia	khatupara	Pabna	72	Male	dog bite
40	IDH	2021	21.12.2021	Ashraful	Sumi	Ramchandrapur	Dohatola	Narail	Narail	50	Male	Dog bite

## Sheet: 2022
Sl. No.	Source			Patient Name	Care of/Father Name	Village	Post office	Thana	District	Age	Sex	Vaccination	Name of animal
1	IDH			Dulal Mmolla	Md. Sijan Molla	Khanjandia	Shahjadpur	Shahjadpur	Sirajganj	43yrs	Male	Absent	Fox
2	IDH			Meherjan	Hasem Mia	Deldowar	Deldowar	Deldowar	Tangail	80yrs	Female	Absent	Cat
3	IDH			Farid	Alomgir Hossain	Pippol	Dhopliakha	Dhanbari	Tangail	45yrs	Male	Absent	Dog
4	IDH			Ibrahim	Md. Zahid	Debo	Goalando	Goalando	Rajbari	18yrs	Male	Absent	Dog
5	IDH			Md.Mannan	Md.Nayan	Charvola	charvola	lalmohan	Bhola	75yrs	Male	Absent	Dog
6	IDH			Md.Abdur Samad	Azmat	Gopath	Modhupur	Modhupur	Tangail		Male	Absent	Dog
7	IDH			Sabuj	Shahjahan Mia	Ziyakandi	Gouripur	Titas	Cumilla	28yrs	Male	Absent	Fox
8	IDH			Rahim Boxo	MD. Sobahan	ullapara	ullapara	ullapara	Sirajganj	52yrs	Male	Absent	Dog
9	IDH			Sumaiya	Al.Amin	swesasigdakandi	jajira	jajira	Sariyatpur	5yrs	Female	Absent	Dog
10	IDH			Ad.Rashid	Saidur	Fulibari	Chandkali	Manda	Naogaon	40yrs	Male	Absent	Dog
11	IDH			Emadul Hauque		Dhaka	dhaka	Mohammadpur	Dhaka	51yrs	Male	Absent	Dog
12	IDH			Abdur Barek	Md.Rajib	Sarail	sarail	Nagarpur	Tangail	56yrs	Male	Absent	Dog
13	IDH			Piara	Abdur Rashid	Susanda	susanda	Muradnagar	Cumilla	50yrs	Female	Absent	Dog
14	IDH			Delowar	Ripon	Faridpur sadar	sadar	sadar	Faridpur	45yrs	Male	Absent	Dog
15	IDH			Prakash	Ripon	Surjyadia	Moyandia	Boyakmari	Faridpur	8yrs	Male	Absent	Dog
16	IDH			Kowshik	Sumon	Hatmokamia	Hatmokamiya	Betagi	Barguna	3.5yrs	Male	Absent	Dog
17	IDH				ilius	muslimpara	bauphal	bauphal	potuakhali	4yrs	Female	present	Dog
18	IDH			araf	dr zinnah/shamsul alam	ullapara	ullapara	ullapara	Sirajganj	5yrs	Male	present	Dog
19	IDH			naim	bachhu molla	mohamadpur	charpachuria	Mohammadpur	magura	11yrs	Male	Absent	Dog
20	IDH			sumon	raihan	char bodhu	raipur		Narsindi	30yrs	Male	Absent	Dog
21	IDH			abdur rahman	salam farazi	mohamadpur	Nobinagar	nobinagar	Dhaka	2yrs	Male	Absent	Dog
22	BITID			shimul shil	modhu shil	khiram	kotikchori	nagarpur	chittagang	38yrs	Male	Absent	Dog
23	BITID			hiron kumar	sharat mohon chakma	betchhari	rangunia	rangunia	chittagang	45yrs	Male	Absent	Dog
24	IDH		10.07.2022	poltu das	amar das	homna			comilla	2.9yrs	Male		Dog
25	IDH		30.07.2022	arian					chuadanga	3yrs	Male	Absent	Dog
26	IDH		15.-082022	Arif				Ramgoti	laxmipur	10yrs	male	Absent	Dog
27	IDH		23.082	Chitto ranjan DAS				Homna	comilla	60yra	Male	Absent	Dog
28	IDH	2022	29.08.2022	Mst. Johura					jhinaidaha			Absent	Fox
29	IDH	2022	26.082	samiya				char fashion	Bhola	4yrs	Female	Absent	Dog
30	IDH	2022	9.09202	Abdul Halim		*pagla uttarpara		ullapara	Sirajganj			Absent	Dog
31	IDH	2022	18.092	Mobarak Hossain	Abdul hamid				chittagang			Absent	Dog
32	IDH	2022	24.09.2022	Bipul	firoj	dak bagbanpur	dhol bangla	sadullalipur	Gaibandha	23yrs	Male	Absent	Dog
33	IDH	2022	09.10.2022	Rohan	Ramjan Sarkar	Dhekunia	Kaimgaon	chatmohor	Pabna	4yrs	Male	Absent	Dog
34	IDH	2022	11.10.2022	Raihan	abdur rab	chor hosopia	Dhakin aisal	Dhakin aisal	Bhola	7yrs	Male	Absent	Dog
35	Dinazpur			Md.Mustafizur Rahman	Adus sattar molla	Polikhapur	Mukondopur	Birampur	Dinazpur	45yrs	Male	Absent	Dog
36	IDH	2022	24.10.2022	Rahima	Rubel	kahbala	muktagachha	muktagachha	mymensingh	45yrs	Female	Absent	Dog
37	IDH	2022	27.10.2022	shah Ali	Mojnu	nobboicha	madanganj	madanganj		49yrs	Male	Absent	Dog
38	IDH	2022	11.11.2022	Hanif	Obaidul	Dokkhin chayabithi	joydebpur	joydebpur	gazipur	7yrs	Male	Absent	Dog
39	IDH	2022	19.11.2022	Akash	Lutfa aktar	Gazipr chourasta			gazipur	45yrs	Male	Absent	Dog
40	IDH	2022	26.10.2022	Shahid	Rubel	lohagara	mowlana para		chittagang	7yrs	Male	Absent	Dog
41	IDH	2022	25.12.2022	Morium	md. Ripon	vinnogram	Adihhola	debaria	pabna	5yrs	Female	present	Dog
42	IDH	2022	03.12.2022	Hamim	shiplu	boichitola	mohishur	mohishun	jhinaidaha	8.5yrs	Male	Absent	Dog
43	IDH	2022	11.12.2022	shariful	sheikh md. Emdadul hoque	uttar kailpur	gacha	gacha	Gazipur	11yrs	Male	present	Dog
44	idh	2022	13.12.2022	Farjana	md.jamil	Rai dalchin	joy mantab	singair	manikganj		Female	Absent	Dog
45	IDH	2022	19.12.2022	Olid		puisur	kashioni	sitarampur	Gopalganj	4yrs	Male	present	Dog

## Sheet: 2023
Sl. No.	Source	Case year	Date	Patient Name	Care of/Father Name	Village	Post office	Thana	District	Age	Sex	Mobile	Residence type	Name of animal
1	IDH	2023	03.01.2023	muslim	Md.Bahas uddin	ichidaho	Amsura	Soalanga	sirajganj	24yrs	male	1757973157	rural	Fox
2	IDH	2023	16.01.2023	khadija				lalaman	Bhola	7yrs	Female	1821568756	rural	Dog
3	IDH	2023	06.02.2023	shimla	md salim mia	bekra	bekra	Nagarpur	Tangail	18yrs	Female	1772942405	rural	Fox
4	mathbaria,pirojpur health complex	2023	23.01.2023	shah alom khalifa	chhhattar khalifa	tujkhali	tujkhali	mathbaria	pirojpur	47yrs	male	1868185041	rural	Dog
5	IDH	2023	31.01.2023	isratil	yakub	chandis para	choddogram	choddogram	comilla	38yrs	male	1673661665	rural	Dog
6	mathbaria,Pirojpur	2023	02.02.2023	Nobi hossain	charok khali	batmor notun hat		mathbaria	pirojpur	32yrs	male	1757820658	rural	dog
