# Supplementary material for: Rabies control in Bangladesh and prediction of human rabies cases by 2030: a One Health approach
Source: Lancet Reg Health Southeast Asia. 2024 Jul 23;27:100452. doi: 10.1016/j.lansea.2024.100452 (PMC11321326; doi:10.1016/j.lansea.2024.100452)
Supplement: Supplementary File 8 [file mmc8.zip]

Archive with 1 entries (1 files):
- lansea_100542_Suppl File 8 - Code Overall_Analysis_mmc8.R
