# Supplementary material for: Rabies control in Bangladesh and prediction of human rabies cases by 2030: a One Health approach
Source: Lancet Reg Health Southeast Asia. 2024 Jul 23;27:100452. doi: 10.1016/j.lansea.2024.100452 (PMC11321326; doi:10.1016/j.lansea.2024.100452)
Supplement: Supplementary File 8 [file mmc8.zip › lansea_100542_Suppl File 8 - Code Overall_Analysis_mmc8.R]

library(MASS)
require(foreign)
require(ggplot2)
require(maptools)
library(tidyverse)
library(betareg)
library(car)
library(gapminder)
library(dplyr)
library(ggplot2)
library(dplyr)
library(patchwork) # To display 2 charts together
library(hrbrthemes)
library(psych) # for descriptive analysis
library(forecast)
library(lmtest)
library(tseries)
library(forecast)
library(MASS)
library(tseries)
library(forecast)
library(lubridate)
library(ggplot2)
library(zoo)
library(Rcpp)
library(prophet)
library(data.table)
library(dplyr)
library(psych)
require(MASS) # to access Animals data sets
require(scales) # to access break formatting functions
library(mgcv)
library(GGally)
library(mgcv)
library(visreg)

setwd('E:\\ResearchProject\\Sumon Bhai\\Rabies Trend\\Lancet')
Rabies <- read.csv("Rabies.csv")


#SARIMA
RabiesTS <- ts(Rabies$RC, frequency=12, start=c(2006,1), end=c(2023,12))

#Fig. 7 (a): Decomposition of the time series of rabies cases
decomp<-decompose(RabiesTS)  
plot(decomp)

m <- autoplot(decomp)  + xlim(2006,2024)+
  xlab("Years") +ggtitle("Decomposition of time series")+
  theme( legend.text = element_text(color = "Black", size = 12),
         text = element_text(size = 14))+
  theme(plot.title = element_text(hjust = 0.5))
m

library(gridExtra)
tiff("Dec.tiff", units="in", width=6, height=10, res=300)
gridExtra::grid.arrange(m, nrow=1, ncol=1)
dev.off()

apDiff = diff(RabiesTS, differences = 2)

#Fig. 7 (b): Correlograms of the time series of rabies cases
# start multi plot

a <- autoplot(acf(apDiff, main = ""))+ ggtitle("Correlograms of time series")+
  theme( legend.text = element_text(color = "Black", size = 12),
         text = element_text(size = 14))+
  theme(plot.title = element_text(hjust = 0.5))
a
b <- autoplot(pacf(apDiff, main = ""))+ggtitle("")+
  theme( legend.text = element_text(color = "Black", size = 12),
         text = element_text(size = 14))+
  theme(plot.title = element_text(hjust = 0.5))
b

tiff("Correl.tiff", units="in", width=6, height=10, res=300)
gridExtra::grid.arrange(a, b, nrow=2, ncol=1)
dev.off()

auto.arima(RabiesTS)
#ARIMA(0,1,3)(2,0,0)[12] 
Fit<-Arima(RabiesTS, order=c(2,2,3), seasonal= c(1,0,0), lambda = 0.5)
summary(Fit)

#Fig. 7 (c): Correlograms of the residuals of the SARIMA model

a <- autoplot(acf(Fit$residuals, main = ""))+ ggtitle("Correlograms of the residuals")+
  theme( legend.text = element_text(color = "Black", size = 12),
         text = element_text(size = 14))+
  theme(plot.title = element_text(hjust = 0.5))
a
b <- autoplot(pacf(Fit$residuals, main = ""))+ggtitle("")+
  theme( legend.text = element_text(color = "Black", size = 12),
         text = element_text(size = 14))+
  theme(plot.title = element_text(hjust = 0.5))
b

tiff("Correlresid.tiff", units="in", width=6, height=10, res=300)
gridExtra::grid.arrange(a, b, nrow=2, ncol=1)
dev.off()


fcast <- forecast(Fit, h=84)
floor(fcast$mean)

fcast$lower[fcast$lower<0] <- 0

#Fig. 7 (d): Observed and predicted annual rabies cases using Seasonal Auto-Regressive Integrated Moving Average (SARIMA) model. The Y-axis represents the number of cases, and the X-axis stands for the time (the number of years).
n <- autoplot(fcast)  +
  autolayer(fcast$mean, series="Forecast", lwd = 0.6) +
  autolayer(fitted(Fit), series='Fitted', lwd = 0.6) + 
  autolayer(fcast$lower, series='lower') +
  autolayer(fcast$upper, series='upper') +
  xlab("Years") + ylab("Number of rabies cases") +ggtitle("SARIMA Model")+
  guides(colour=guide_legend(title="Observed data"),
         fill=guide_legend(title="Prediction interval"))+ theme(legend.position="bottom") +
  theme( legend.text = element_text(color = "Black", size = 14),
         text = element_text(size = 14))+
  theme(plot.title = element_text(hjust = 0.5))
n

tiff("SARIMA.tiff", units="in", width=6, height=6, res=300)
gridExtra::grid.arrange(n, nrow=1, ncol=1)
dev.off()

#Table 1:  Prediction* and summary of SARIMA model using rabies cases from May 2023 to December 2030
NROW(Fit)
NROW(RabiesTS)
#R2
SSE <- sum((resid(Fit))^2)
SST <- sum((RabiesTS - mean(RabiesTS))^2)
R_square <- 1 - SSE / SST
R_square

#Table 2: Risk ratio of MDV and ARV to rabies cases in Bangladesh using time-series GLM methods
#glmCount
library(MASS)
library(tscount)
setwd('E:\\ResearchProject\\Sumon Bhai\\Rabies Trend\\Lancet')
Rabies <- read.csv("Rabies.csv")

options(scipen = 999)
xreg <- cbind(Rabies$MDV[71:216], Rabies$ARV[71:216])
fittsglm <- tsglm(Rabies$RC[71:216], xreg=xreg, link = "log", distr = "poisson")

summary(fittsglm)
sqrt(mean((Rabies$RC - fittsglm$fitted.values)^2))
SSE <- sum((resid(fittsglm))^2)
SST <- sum((RabiesTS - mean(RabiesTS))^2)
R_square <- 1 - SSE / SST
R_square

coeftest(fittsglm)

exp(fittsglm$coefficients)

round(exp(confint(fittsglm)),6)


RabiesDist <- read.csv("MDVCoverageDistrictwise.csv")

mean(RabiesDist$Coverage[1:64])

library(Rmisc)
CIs <- CI(RabiesDist$Coverage[1:64],  ci = 0.95)
CIs


mean(RabiesDist$DogPopPS[1:64])

library(Rmisc)
CIs <- CI(RabiesDist$DogPopPS[1:64],  ci = 0.95)
CIs

mean(RabiesDist$HumenPopPS[1:64])

library(Rmisc)
CIs <- CI(RabiesDist$HumenPopPS[1:64],  ci = 0.95)
CIs

#Supplementary Fig. 3: Spearman rank correlation coefficients between various factors for confirmed human rabies cases
rabies <- read.csv("Districtwise_animalbite.csv")
rabies <- rabies[2:14]
describe(rabies$AttackDogs)
describe(rabies$AttackOtherAnimals)
describe(rabies$TotalBites)
describe(rabies$VictimMale)
describe(rabies$VictimFemale)
describe(rabies$AgeLess15yr)
describe(rabies$AgeMore15yr)
describe(rabies$BiteCategoryI)
describe(rabies$BiteCategoryII)
describe(rabies$BiteCategoryIII)
describe(rabies$NumRIGUsed)
describe(rabies$RabiesPatients)
describe(rabies$Dogs_Vac)


pm <- ggpairs(rabies, columnLabels = c("Dog \nBites","Others \nAnimal \nBites", "Total \nBites",
                                           "Victim \nMale", "Victim \nFemale", "Under \n15 Yers",
                                           "More than \n15 Years",
                                           "Bite \nCategory I","Bite \nCategory II","Bite \nCategory III",
                                           "RIG \nUsed", "Rabies \nPatients", "Dog \nVaccinated"))+
  theme(axis.text.x = element_text(angle = 90, hjust = 1))

pm + theme(strip.text.x = element_text(size = 10),
           strip.text.y = element_text(size = 10))

library(extrafont)
library(ggplot2)
library(pastecs)
library(corrplot)
library(ppcor)
library(factoextra)
library(psych)
library(GPArotation)
library(Hmisc)
library(dplyr)
library(ape)
library(plotly)


colnames(rabies) <- c("Dog Bites","Others Animal Bites", "Total Bites",
                      "Victim Male", "Victim Female", "Under 15 Yers",
                      "More than 15 Years",
                      "Bite Category I","Bite Category II","Bite Category III",
                      "RIG Used", "Rabies Patients", "Dog Vaccinated")

rownames(rabies) <- c("Bagerhat", "Bandarban", "Barguna", "Barisal", "Bhola", "Bogra", "Brahamanbaria", "Chandpur",
                      "Chittagong", "Chuadanga", "Comilla", "Cox'S Bazar", "Dhaka", "Dinajpur", "Faridpur",
                      "Feni", "Gaibandha", "Gazipur", "Gopalganj", "Habiganj", "Jamalpur", "Jessore", "Jhalokati", 
                      "Jhenaidah", "Joypurhat", "Khagrachhari", "Khulna", "Kishoreganj", "Kurigram", "Kushtia",
                      "Lakshmipur", "Lalmonirhat", "Madaripur", "Magura", "Manikganj", "Maulvibazar", "Meherpur",
                      "Munshiganj", "Mymensingh", "Naogaon", "Narail", "Narayanganj", "Narshingdi", "Natore",
                      "Nawabganj", "Netrakona", "Nilphamari", "Noakhali", "Pabna", "Panchagarh", "Patuakhali",
                      "Pirojpur", "Rajbari", "Rajshahi", "Rangamati", "Rangpur", "Satkhira", "Shariatpur",
                      "Sherpur", "Sirajganj", "Sunamganj", "Sylhet", "Tangail", "Thakurgaon")

#Supplementary Table 1: Rotated factors for the animal bite patients reported at the National Rabies Prevention and Control Centre (NRPCC) and District Rabies Prevention and Control Centres (DRPCCs) of Bangladesh, 2019–2022 (Extraction method**)
res.pca <- prcomp(rabies, scale = T, center = T)

#Supplementary Fig. 5: Scree plot with % of explained variance 

fviz_eig(res.pca,main = "Screeplot of the 10 PCs",
         addlabels = TRUE, 
         ylim = c(0, 75))

eigs <- res.pca$sdev^2
eigs
summary(res.pca)
pca.loadings <- res.pca$rotation
pca.loadings

# p <- plot_ly(
#   type = 'scatterpolar',
#   fill = "toself",
#   opacity = 0.8
# ) %>%
#   add_trace(
#     r = c(00.319, 0.300, 0.322, 0.320, 0.309, 0.303, 0.320, 0.024, 0.312, 0.302, 0.020, 0.272, 0.220),
#     theta = c("Dog Bites","Others Animal Bites", "Total Bites",
#               "Victim Male", "Victim Female", "Under 15 Yers",
#               "More than 15 Years",
#               "Bite Category I","Bite Category II","Bite Category III",
#               "RIG Used", "Rabies Patients", "Dog Vaccinated"),
#     name = 'PC1 9.59'
#   ) %>%
#   add_trace(
#     r = c(-0.007, -0.051, -0.022, 0.011, -0.043, -0.188, 0.051, -0.918, 0.041, 0.001, -0.195, 0.125, 0.243),
#     theta = c("Dog Bites","Others Animal Bites", "Total Bites",
#               "Victim Male", "Victim Female", "Under 15 Yers",
#               "More than 15 Years",
#               "Bite Category I","Bite Category II","Bite Category III",
#               "RIG Used", "Rabies Patients", "Dog Vaccinated"),
#     name = 'PC2 1.08'
#   ) %>%
#   add_trace(
#     r = c(-0.040, 0.022, -0.020, -0.043, -0.024, -0.058, -0.011, -0.158, -0.005, -0.025, 0.973, 0.108, 0.086
#     ),
#     theta = c("Dog Bites","Others Animal Bites", "Total Bites",
#               "Victim Male", "Victim Female", "Under 15 Yers",
#               "More than 15 Years",
#               "Bite Category I","Bite Category II","Bite Category III",
#               "RIG Used", "Rabies Patients", "Dog Vaccinated"),
#     name = 'PC3 1.01'
#   ) %>%
#   layout(
#     polar = list(
#       radialaxis = list(
#         visible = T,
#         range = c(-1,1)
#       )
#     )
#   )
# p


#Supplementary Fig. 6: Dendrogram of Cluster Analysis of District Parameters for the animal bite patients reported at the reported at the National Rabies Prevention and Control Centre (NRPCC) and District Rabies Prevention and Control Centres (DRPCCs) of Bangladesh, 2019–2022
#cluster Analysis

# # Compute dissimilarity matrix
# res.dist <- dist(rabies, method = "euclidean")
# 
# # Visualize the dissimilarity matrix
# fviz_dist(res.dist, lab_size = 8)

# Enhanced hierarchical clustering
res.hc <- eclust(rabies, "hclust" , k=5) # compute hclust
fviz_dend(res.hc, cex = 1, 
          main = "Dendogram Using Ward Linkage\nRescaled Distance",
          xlab = "districts", ylab = "Distance", sub = "",rect = TRUE)

#fviz_silhouette(res.hc)
#fviz_cluster(res.hc) # scatter plot


#Supplementary Table 3: Association with age category and various factors of rabies patients reported at the reported at the National Rabies Prevention and Control Centre (NRPCC) and District Rabies Prevention and Control Centres (DRPCCs) of Bangladesh, 2019–2022
rabiesAge <- read.csv("AgeWise.csv")
rabiesAge$AgeCat
table(rabiesAge$DataSource,rabiesAge$AgeCat)
round(table(rabiesAge$AgeCat))
round(table(rabiesAge$DataSource))
prop.table(table(rabiesAge$AgeCat))*100
prop.table(table(rabiesAge$DataSource))*100
prop.table(table(rabiesAge$DataSource,rabiesAge$AgeCat), margin=1)*100
chisq.test(rabiesAge$DataSource,rabiesAge$AgeCat)

table(rabiesAge$Year,rabiesAge$AgeCat)
round(table(rabiesAge$Year))
prop.table(table(rabiesAge$Year))*100
prop.table(table(rabiesAge$Year,rabiesAge$AgeCat), margin=1)*100
chisq.test(rabiesAge$Year,rabiesAge$AgeCat)

table(rabiesAge$Sex,rabiesAge$AgeCat)
round(table(rabiesAge$Sex))
prop.table(table(rabiesAge$Sex))*100
prop.table(table(rabiesAge$Sex,rabiesAge$AgeCat), margin=1)*100
chisq.test(rabiesAge$Sex,rabiesAge$AgeCat)

table(rabiesAge$Residence.type,rabiesAge$AgeCat)
round(table(rabiesAge$Residence.type))
prop.table(table(rabiesAge$Residence.type))*100
prop.table(table(rabiesAge$Residence.type,rabiesAge$AgeCat), margin=1)*100
chisq.test(rabiesAge$Residence.type,rabiesAge$AgeCat)

table(rabiesAge$Vaccination,rabiesAge$AgeCat)
round(table(rabiesAge$Vaccination))
prop.table(table(rabiesAge$Vaccination))*100
prop.table(table(rabiesAge$Vaccination,rabiesAge$AgeCat), margin=1)*100
chisq.test(rabiesAge$Vaccination,rabiesAge$AgeCat)

table(rabiesAge$Name.of.animal,rabiesAge$AgeCat)
round(table(rabiesAge$Name.of.animal))
prop.table(table(rabiesAge$Name.of.animal))*100
prop.table(table(rabiesAge$Name.of.animal,rabiesAge$AgeCat), margin=1)*100
chisq.test(rabiesAge$Name.of.animal,rabiesAge$AgeCat)

#Supplementary Table 4: Parameter estimates from the best fitting Model
require(lme4)
# estimate the model and store results in m
m <- glmer(AgeCat ~ factor(Sex) + factor(Residence.type) +
             factor(Name.of.animal) + Case.year + (1 | Case.year), data = rabiesAge, family = binomial)

# print the mod results without correlations among fixed effects
print(m, corr = FALSE)
summary(m)

se <- sqrt(diag(vcov(m)))
# table of estimates with 95% CI
(tab <- cbind(Est = fixef(m), LL = fixef(m) - 1.96 * se, UL = fixef(m) + 1.96 *
                se))
exp(tab)
